# Supplementary material for: p53 Dysregulation in Breast Cancer: Insights on Mutations in the TP53 Network and p53 Isoform Expression
Source: Int J Mol Sci. 2023 Jun 13;24(12):10078. doi: 10.3390/ijms241210078 (PMC10298268; doi:10.3390/ijms241210078)
Supplement: Supplementary file 1 [file ijms-24-10078-s001.zip]

Archive with 3 entries (3 files):
- IAA28008_182_manifest.txt
- Supplementary Table S1.csv
- Supplementary.pdf
