# Supplementary material for: p53 Dysregulation in Breast Cancer: Insights on Mutations in the TP53 Network and p53 Isoform Expression
Source: Int J Mol Sci. 2023 Jun 13;24(12):10078. doi: 10.3390/ijms241210078 (PMC10298268; doi:10.3390/ijms241210078)
Supplement: Supplementary file 1 [file ijms-24-10078-s001.zip › IAA28008_182_manifest.txt]

[Header]
Manifest	IAA28008_182
Manifest Format Version	1.0
Manifest File Version	20220127
BuildID	hg19
source	ConvertTsaManifestLite 1.22.0.388

[Probes]
Target ID	ULSO Sequence	DLSO Sequence
AMPL4528472	GGGATTACAGTCATGAGACAGCTAA	TATTTAGCATTCACACAAAGGCAAC
AMPL4528583	TTATTTGATGGCTTACCTCTTTAAC	CAAGAGAACCTCTTTAAACAGCTCC
AMPL4528541	TAAGTGGCTAGGTATAAGCACCCAA	TAGAGGAGGTAAGGTAAGTTAGTTT
AMPL4528571	AAGATAGCATTCCATTTCCACCTTC	TGATGTTATCTCCCAAGTCTCTCTG
AMPL4528547	CTTGGGAGTCCAAGATCCATAGGTA	CTAGAAATGTACTTCTCCATGTTGG
AMPL4528480	GAGAAATTGTGACATATCCCTCTCC	TAGAAATAACTGAGACCAGGGGATG
AMPL4528511	TTGCTTCTCAAGTTTCCTAAAAACC	GAAATCAAGTATCTGTCTTAGTGGC
AMPL4528492	ATGTGTGGTCAAGAGTAACCAAGAA	AAGGTCCAGCCTAGATGTTTCATCT
AMPL4528596	CAACAGATGATACTATGAGCACACA	TCAGAGGTTTATCAGAGATGTTGAA
AMPL4528666	TGAACTGCTGGGATTACATCATCTG	CATTCTTCTCCCATCTCTAGCACTT
AMPL4528658	AACGACAGGAGCCGAAATGGTTCTT	ATATGATGCTGAGAAAAAGGAAAGG
AMPL4528694	TCAAGAGATTCTGGCAATCCTCCAT	AGGTATGGCAGTGATATCAGACGTG
AMPL4528603	TCTCTTTCTTGCAAATAGGGCATGA	CCAAATCCAAGAATTCCACTGAGTT
AMPL4528506	CCTAAGAACATTCTCTGACAGGTTG	GTGGTCTTTTCTCACATAAGCTACA
AMPL4129831	ACATACCCTCTGTTGTATGGCTGTT	ACCTCAGAAAGGATTTTACAGAAAC
AMPL90269	TCAAATAGAGCTCATCTCCCTGGAA	GTCACTTATGTGCTGTCAGATTACC
AMPL3222302	CTTTTGAATAGGTATGAACTGAAGC	TGGTGGTTAATATGCTGCAACTGAC
AMPL4129787	GAGCCTGAGCAGTTTAGATGGTCTG	TAAAGTGTTTCCAAAGCTGTTGCTA
AMPL4129801	TGCTCCTAATTTCCCATCAGAAGAT	GGAATGGGCTATAGGCAGAACTCCC
AMPL4129794	TTGTCCTTCCCTTTGTTTACTACTC	CTTTGAGCAAGAGGTCTAGTTGGTT
AMPL4129827	TGCACAGTAATACTAACCAGCAATG	CGTTACAAGCCCTTTAAGCAGCTTC
AMPL3223586	CCTGGGTCTCTTTTGTGCTAATCCC	TAACCCAAAGAAGTGACTCATTTGT
AMPL4129803	TTGAGGAGTGTGGTGTTGAGCTATG	AGTCATCGATGTAAGAATCCCTTCT
AMPL4129792	GGGTCTGATGATAGCAGCAAGGATC	CGTTTCACGTGTAGATAATGCACCT
AMPL2837878	TGCCATTCACTGTGTTGGACCTTCT	GCCTTCCTCAAGCATCTTAACCTCT
AMPL4129776	TGGATCTCTCAAATCGCTTTTACAC	GTTTTGAAGTTGGGTTTCTACCCAC
AMPL4129796	CATGTGCACATACCACGCTACTTCT	GGTAGCGCAAGGGTTCAGAAGGGAC
AMPL3202189	CCCTGTCTCCTCAGATCGACCTTCA	AAATGACAAGTGCCTGCTACTTACA
AMPL4129826	GGGTCACTGGTGTCCTCAGGAAATC	GCATACTCCATCCTCAGTGAGGTCC
AMPL3201405	CAGTAAATCCTGGCACCAAGTCCAA	TTCAATCTTAAATTGTGTGAGTGTT
AMPL4129774	TCCACACCTTTTTGATTAACACTCA	ATGAAGAAAGCCATGGTGGAGTATG
AMPL4129824	TTCCCACTGCAGGTATTGGATATTC	AAGGAAGGGACACCTTATTCTAGAA
AMPL4129812	GTGTGTAAAATTCTTCCCCACGTGA	TCCAAAAATTTCACGAAGTATCCCA
AMPL2070333	CATCGTTAAAGGAACCAACTCCTAC	TAACCAGTAGCGTTGCTGTCCTTGT
AMPL3209352	CGAGGGTGGTGGTAGTGTATCCAAG	ACGACAAGGAAAACAGGTGAGTTCT
AMPL4129775	TAGTGTGTATATAGATGCCGAGTTG	ACTAGGAGCACACATCCAAATGCCC
AMPL4129790	AAGAGCCTTCAGGAGTTGTTCTTAG	CTGACATGGCCTGTTGAGTGCTGCA
AMPL3228399	TAATTTGAAGTTTCAGTTTTGTTTT	GCAGAGCCTGTTGAAGTTGTGGCCC
AMPL4129765	TGAATGATTCTCTCCTTTCATCCCA	GAGTAAGTGAGGAAGAGTCGAACAC
AMPL4129770	GCTGAGGGACATCTGTAGGTACTCA	ATTATCCAACATGAAGATCCTGACT
AMPL3224882	AAGGGAGAGCTGGCTTCTTAACTAA	GAATTGTTTGCCCACTACTTGCTGG
AMPL3207961	CTCTTAAAGCAGCCACAATATTAGC	AATTCCGAGAAATCTCTTACCTCAA
AMPL2069532	GGACCAAGTGTATGGTCAAGACACA	CCGAAGCTCCTCTAAGTATGGAGTA
AMPL4129786	CCTCCATCCCACATTAGTAAGTGTC	AAGGTAAGGGGTAGGGGAAGATCCT
AMPL2070273	CCTTTGAAAAGAGCTAGCCTCTCAG	CGTGTGAACACCTGCTGGTATTAAT
AMPL3226960	ACACAGCAGGTTTAATTTGGTGTCC	CTAATGACCTGAAGGAGCTACTCAT
AMPL4129763	GCCCTACAGGGAGTTGATAGAATGA	CATTCTGCTGTCTGGATTCTCTTTC
AMPL4129833	AGGCATGATTGACCGCTGGTACCAT	GTTCCATACCACTCCTCTGTTTCCC
AMPL3218399	GGCTGCCCGTATCATGTTCACTATC	TTGCTACAGAGGATAAAGAAGCCCT
AMPL4129800	TGTTGAGATGAGCATTGCTGTCTGT	GTGCTAGCTCAACGTAAGTGATTAA
AMPL3222878	ACAGATGAGATGGACCAATCGTAGT	GATAGAAAAGGTAAGATCTTGGGGG
AMPL4129830	AGGTGGATGGGTTCTCTGAGCTTCG	TATGGTGCCCATGTTATTTCAGCAA
AMPL4129797	TCAAGGTCAAGGTCTAGTGGGTCTA	GAGTGACAGGTGTGTACATACTGGG
AMPL3207935	AGGCGGCAGCGTGTTTCTAGGTCGT	TAACTGTGTCCGGGAAGGCTGGGGG
AMPL2412685	ACAGTGACGTGACTCAGACCATCAA	AGAGCCCAGTCATTGTACTGTTTTT
AMPL2412761	GAATACAGTATTTTGATCTGCCTTT	CGCTTCTGCACACAGTATATCATCT
AMPL2414043	GAGAGATATAGTGCTCACTTGATAC	TCAACAGCTACAGGTGACTGATTAA
AMPL2412014	CTTGTATCTTTCTTTCTCTTACTGC	CACTGCATTTTGGAAAAGCTTCTGG
AMPL2413200	GTGTTTGCCAATATGGCTTTAAGAT	GTTCCTGGTGATGCAGTTCAAAGTA
AMPL2413626	CTGTTTAATGTCTTTGTCTAGTCGT	AGATGATCCTTTTGGAGAACTACCT
AMPL2412298	CGGCCTGTCGATTATACAGATGATG	AGACATAATCACAGTACGACCATCT
AMPL2413433	ACATCATTTCTCCTTTGAGTTCAGC	AAGAATGAATCATCCTCAGCTAGCC
AMPL2413513	GCACCTGAAGGTAGTGGAATTATTG	TCAAGGTGTGTGATAAAGCAGACTT
AMPL2412431	GTAACTTTCACTCTGTCAGCAACTT	TATCAAAATGACTCACCACTTCACG
AMPL2412973	GTTCATTTTTCTAGGGCGACATACC	CTTCTAGCTTTTCATTTGTGACAGG
AMPL2414086	CATGAACAGTAGCCTTAAGAGAAAA	CACCATTGGTAGTTGTCTGGTTTTT
AMPL2414250	TTCATGCAAACGTAAAGTTGGTGGT	ATGAGGCCAACTATAAAGCAATTTC
AMPL2412658	GTGGCCATCACAATAGACTTTCCAG	AGTGATGTCTAGTCCCTCAGCAATG
AMPL2412318	ATAGACTTACTAGCAAGTGGCTCCT	GAGCACCAGTGGAGATTTTGTTAAG
AMPL2411576	AAAAAGGCTTCTGCAAGATCTGGAA	CTCTTTACCATTGGCTGAGCAAATA
AMPL2413630	TAGCCCTCGAAGTAAGAAAGTCAGA	CTCCAAAGAGGAATCTAAGCAAAAG
AMPL2413575	GGAGCTCCATGTGGGAGCAATAAAT	CAGCAAGACTCATATGAATTTGTTT
AMPL2412314	GTAATTGTGTAAGTGACTGCATTGG	ATCTGGAGTTCTGGAATACGTATTT
AMPL2411689	GTATGTTAGAATAACCTCTGCTCCA	ATGAGCTGTCAGGTAAGAACTATCC
AMPL2412969	AGGATGTGAGCACATCTTCTGTAGG	AGCTTTGCCAAATTGGAGGAAAAAA
AMPL2413372	ACAATATTTAACCAGGGAGTAACAG	TTACGGTTTGATGTATATAGTACAA
AMPL2411863	AAGGCGGGACGATGCCGGATAATCG	AATCTTTTCAAATCTTCCGTTTCCT
AMPL2413216	CGCGGGAAGAGCTTGGCCGGTTTCG	TGCTCGCGTTGGTAAAGACGGAGCT
AMPL3056320	TGTTTCTTCTTTTTAGGCCAAGACC	GGTATGAATCTGTGGTTGTATCTGT
AMPL3056260	CAAGCAGTTGATGTTGAATCAATCT	ACTACAAGGTGTAATCAAGACTCGA
AMPL3056508	TTACCATTAGCTTCTCATCCTTCAC	TCTCTACAAATGAACTTGATATGCA
AMPL3056314	TAAGGGAGAAACCTTTGAAGTTCCA	AGAAACCACTTTGTACTGACTGAAA
AMPL3056339	TCCTTCATGTTACAAACTTCTAAAG	CGAAGAGCATGTGAAGTTACAATGA
AMPL3055012	GCAGTAATGTCAATGGTTGGTTATA	TGTTGACTAGTTTTCATCAGTGGAT
AMPL3055041	GCCCAGGCATCCTCCTATTTTTCAT	AGACCGTCATGGTGAAAATATTCTC
AMPL3055108	GCTGATGTGATTAATGGATATCACT	CCTGATCCTACATCATGGTAAGTTA
AMPL3056476	TCTGTATTAAGGGAAGATAATGTGG	TATGCTACCAAAGTCAGCAGCTTTA
AMPL3056588	CAGTGCTTAAGAAAAGATGCAGAGT	AGTGTGGGTACTAAGTTATATAATA
AMPL3056119	AGTAGCTTCCTTCCTACCATTCAGA	GGGATTATTGAATGGGTGAACAACA
AMPL3056065	TTAAAAGGCTCAGATGGAAAGTTCT	ACAAACAGATCACTCTTAAAAAGCA
AMPL3054608	TTACACAGAAATTTTTGGCCCTAAT	CCTGAGAAAGGATTGTAGACTAATG
AMPL3055622	TCAGTCATGATACCTACACTTCCAT	AAAACTAAACTCATTTGTACTGATG
AMPL3054765	ACCACAGACTGCTGAACCTTTGTAA	TGCTAACCATGCTAGCCATGAACCA
AMPL3056497	TCCTTAGAGAAGTTTGTTGGAGATG	ATTTCTAATACATCTTACTTCCAAA
AMPL3055733	TTGATAGCATTGCCAAATAAATTTT	ACTCGCCTAACAGATAAGCTTCTAG
AMPL2069979	GAGCATACAAACTATTTAGCTCCAT	TATGTAGATACAAGTTCCAGGGCGT
AMPL3054809	ACCTAACCTTGGGCATGGGAATAAC	TCTCGAATTTGTCATTCTCACGATG
AMPL3054552	TGAAAACGGTATGTGGTAGTTTGAA	GTATAAAGTCAGATTTGGCTGGACA
AMPL3054619	AGAATGGGAGGATGGGCATTTTTAC	GCTTATGACTGATTCAGTGTATCAC
AMPL3056040	GCCTAGATAAAGGTCACATACTTTT	CAGGTGAGTATGAGAACTGCATGTT
AMPL2776754	GGGTGATGTTCACCAGGCACTAATT	TGGCAAAGCACATGTATAAAAATAA
AMPL3055849	GATGAAGCAATGTTTCAGTTTTAGA	TGAGGGTAAGAACATGTTAATCCAT
AMPL3054856	TTACAATGAAATGGTTGGAGAATGC	TGTACTTCCTTAAAAGGCCAACTGA
AMPL3054942	GTTCTGTATTGGGAACAGAGGCTTT	GAATCACGACTCGCTGAACTGTACG
AMPL3055743	TAGGCTCTATCTATCTTCAGATTGC	TGGTATTTGGATATTATTTGGGGGT
AMPL3055746	GCATAAATTGGTGTTTACATTCAGT	ATTCTCCAGGTGACAGTTCTCAAGA
AMPL3054697	GTGACATTTCTTGACTCTTCATTTG	ATAAATGTCACCTGACAGGATTGGA
AMPL3054930	AAGGAATGAAGCCACCTGTTTGATA	AACAAATTGTACCTCTTTCAGCTGC
AMPL3055429	ATGTAAACCAATGAAAAATCTCTGA	CAGTTTTAGGATGGGTGCGGTGGCT
AMPL3055397	GGTGTAGTAAAGTCCATGTTAGGTC	TCTACCACTTAACAGCTTCTGTCTA
AMPL2942726	AGTTAAACTGTTTTTGGTCCCCAAG	TGGAGTGCATGCTAACAGGTAATAT
AMPL3055922	ACAAAGAAATTGTATGCTGCTATGC	TGAATAGGAACTCTGGAAACCTTAG
AMPL3055727	AAGAATGTTGAGGGAATAGAATGCC	GCAATTAGAAAGGCAGAACCATCTC
AMPL3056417	TCAGAGTGTAACCCGTTTTCTAGAC	ATGCTTAGAAGCTTATAGATTAGTG
AMPL3055141	AGACTCTCTGAACAATTGTTCTGTT	TCCTTTCGCTCCAAAGCATACACAC
AMPL3054874	AAATTATGGCAGTTCTAAAGCATGA	TTCACCAATTAGCTCTTCCCTTTAT
AMPL3056142	CCTTAGAATGGTTAGCTTTAGATGT	ACTGAAAGCTGAGAAATGTCCACAC
AMPL2070254	ATGCTACTCTTTGACATTTAATCAA	GAACATGTGAAACTTACTTTCTCCA
AMPL3055693	AGTCAACTGAAGGAGTTGCTGTAAT	TCTAAAGGAAACCAGAACATCTATC
AMPL3055580	TTGACGAATATAAAGCGTTATCTGC	CCAGGTATGTAGGCTTATTTAATGT
AMPL3056263	TCACCATGGAAAAAGCAGTACACCT	ACGTTGTAAATTCTATACTTGTGAA
AMPL3055818	GTGCTTTTGAAAGGTTGCCAAGATG	AGAACCAGACAATCAGTTAACTTCT
AMPL3054658	TAAGCTTCCTAGCTCAGGAAAACAT	TCTCAACAACTGAAACTCAAGGAAA
AMPL3054839	AGAGAATTCAGGCCTTTGGAAATGG	AGATTGGAGGCTTAAAGAAAAGATG
AMPL3056238	GCTCAGTAATCAACTAGCACTTTTA	AGGAGATCATTAATACAGAATTGTT
AMPL3055083	TTTTTTCACATAGAGCTTGGGACTG	GATGGTAATGTGGAAACTGTCACTT
AMPL3056089	CTTTATTCCATGTTTAAAGCTGCCT	TAAAGAAACTGCAGCTATCTTCCAC
AMPL3056170	TGCTTCTGGCAGCATGTTTATAAGC	TGAATTCTTATCTCTTTGAGGGAAA
AMPL3055128	TTAAGAAATTCAATCTGTATAAAGC	GCTACAAACATTCAAAGATGAGAAA
AMPL3054770	GGTTTGTCAATACTTGCCTCATTTG	ATGCACAAGATCATGAACACGAGAT
AMPL3054587	TAGAGCTCCTGATGTACTAATAGCA	TCAGGGCCCGAGAGATATCATATCA
AMPL2111866	CTACTACCTGATCTTGCTGCCAAAG	ACATTCTTCTAGGAAAGAGGGTGAG
AMPL3055461	TCATTTCTGCTTCTAAGGTGTTGGA	GCTTCTGCTCTCATTCGAACTTTAG
AMPL3055286	CGAAAACAAGATGTGGCTCACCAGA	TCTTTATGGTTAGCTGTCCTGAAAA
AMPL3054783	CTATTTGATACTGCCCTCTATGGTG	TTTTCGACTTTCCTGATCTTAATCG
AMPL3056067	GTTTTTAATTTTAGGGCCGCAAAAG	GCAACAGCAGTACTTTTTAAGAGTT
AMPL3054599	TTTCCGTTTGTTTCTGGGATATTGG	AGCCAGTATAAGAAACCCATCTGTC
AMPL3054967	ACATTTGAGTTTACGTCAACCTAGC	CATTCTCCATTTTTATTTGCTTGCT
AMPL3056543	TCCAGACAAAGATGTTAGAGTGGCT	TCTTACAACAGGGGATATTGGAAGG
AMPL3056466	AGAACTTAGGATTCTTCATGGCATA	ATCAAGCACATATTGGAATCCTTGG
AMPL3056060	CAGAACCTTTCTCTGAACACGGACA	ACTGAAGCCTTGAAAAATTACAGGA
AMPL3054845	TTTACCAGTACTTTTGTCCCAAATT	GAAAGCCACTTCTCAACATGAATGT
AMPL3055134	GCACAATCACGATGTGTGTTTCTTC	TGTATGCAGGGTTGTGTTTATTGTT
AMPL3056196	TGCTTTATTTTCTGAAAAGGAGCTT	AGAACAGCAGTTTACAACTGGGCCC
AMPL3054643	GGCTGTTTAAAGTTGACCACATTTG	TCTTCAGGTTCAAGCAATTTTCCTG
AMPL3054741	GTGTTAAGAATTTCTGCTTATCCAA	CGCTAATCTTCTAACATTAAGCTGT
AMPL3056301	CCTTCTGTAGTGATAACTTGGATGT	TGCGTGTTTGGAATACTCAGAAGTT
AMPL3056431	TACTCACAATTTCTTTTGGCTTTAC	GCAACCATTGATAAGGTGGTGAAAA
AMPL3055051	GAATTAAACATGTGGACATGAACCA	GGTTTCCTGTAATGAACTTGGATTT
AMPL3055835	TTGAGGAGATTCAATGCCAAACTCA	AATGTAGCCAAGGGAGTGCTTAAAA
AMPL3054590	ATCTAATACATTCTTGCTGCCTATG	ACCAAAACAGACTGAGGAGTATGAT
AMPL3054624	CTTAAATTTGTGCCAGCTGGGTATG	TTGGAACATAATGATTTTCATAGTG
AMPL3054666	GACCAATTGAAACTCTATGAAGAGC	CAAGTCAGGAAGGTCTATGTGAGAA
AMPL3056292	AGAAGGCAAGAACTCTTACTTTGGC	TTTCCCTTTGAAGCAGAAGCTTATA
AMPL3056582	GAAGACTTGGTTTACCTCCATAGAA	GTTCTGCTAGAGTATGGTAGTCCAA
AMPL3055718	TCATAACGAGACTTCTGCGGATTGC	GGATATTTACAATCAGCTCCTTTGC
AMPL3055777	AAACTGGGTATGCCTGTGTTCTAAA	CAAGAAAATCTGTGAAGTCATCTGT
AMPL3055569	ACAGTCTGGTTTCTTAACAAAAGGA	TTGCCATCTGTTCTATAAAATCCTC
AMPL3055478	TGTATTTTAGTGCCACACCAGAGGA	ATCAGTATTGCTTATTGCTTGTTAC
AMPL3055555	GTGAATATCAACATTGACACTGAAC	AATTCATTGACCGGATACTTACAGA
AMPL2070552	TCCGGCAGCGGTAGCTTTGGAGACG	AGATGCTCCGTGGCTGATTTGGGCG
AMPL2411746	TGCTCCTAAGGAGAGTTCTCAACTT	CACAAAGGCTTAACTGAGGCCGAAG
AMPL2236373	TCTTTATAGTTTTCCAGTGCCAAGT	AAGAGAACCACAGAAGTTTACCATA
AMPL2237852	TTGTTCTAGTAATGACTCCTTCCAG	CTTACCCAAAATGAGGGAACAAAAA
AMPL2233172	AAAACAACCATCAACTTACAGACCT	GCAACCTTTGAAGGAAAACACAGAA
AMPL2234228	CCAATTAGAATCTTCTTGATGACAG	CGTTAGAAATGGCTTCATCATGCTA
AMPL2235110	AGGTAGTAACTGATGACCTTTCTGC	ATTTCTCGGTCAATTTCTGCACACT
AMPL2235887	TTTTACTTTCTGACCTTGTGTCTGA	TATACGCACAGAAAGACAAGTGAAA
AMPL2240285	CTGTATACCATAAAGATATACAATT	AGTGTTTCTAAGGCTTTAATGTATC
AMPL2236678	CCAATGTGGATGGCAAAATGGATTC	ACTCACTATAGCTTACATGGCTGAT
AMPL2236018	CCAGTTCACGATGACAGTCTACCAA	AATGTGGATGGCAAAATGGATTCAA
AMPL2239626	TTGGCTTTTCACTCAGCATAAGTCC	ATCAGTCCCTTGAAAAACCTGTGTA
AMPL2232999	TCAAAATACTTGCCATCAGTTGGTT	GCTTAAAAAGTTGAGATAGCTGCAG
AMPL2238502	GCCTTGTAGCAGATTTTATCCTAAC	CTGTGTTGCCAAAGACTGAATTAAT
AMPL2239522	GAATCCTGTCTGAAGATCCTTCCAA	GCAAAAGGAATATATGTACACTGAA
AMPL2233862	AAGAGTCAGAAGATCAAGATATTCA	CAGCTCATTCTGCTTCTTACTTAGG
AMPL2239828	TTTGGGTACGTGTTGTTGTATGATG	ACTCCTCAGAATGTTCCAAATATTA
AMPL2239388	TCTATGACTTATGAGTGCAAGGTAG	TTGCTTAACTCACGTTCCTAGTCAA
AMPL2238469	TGTTGCAACTTACTTCAATTTGGCA	CTAGACTGACTAAAGTTCTAAGCTT
AMPL2236739	TGTATGTAAGAACTAAAGTTTATCA	AGGTTAATTCATCACTGTGCCTAGA
AMPL2236670	TAGACAACTTACCTCGCTGTTTTGA	AGTAGGCAAAAACAAGACAAATTCT
AMPL2236982	AATTCCCCATCCTTAACAGTTACCT	AAGCTAGTTCCTTGCTAAAATAAGA
AMPL2070617	GTCTGAAAAACTCTCTGACAAACGG	CGATATTCGCTTCCAAAGAGCATGA
AMPL2236322	ACCTTTTACAATGTGCTGCTACATG	GTAATGAACTGGGAGTAAACTGCTG
AMPL2239835	TGGCACTTTCTTCTTCAGGCATTAT	TGTTCTTTTCAGGGTATCATATCAG
AMPL2235238	GTTTCTCCCTGAGGGTATCTGAAAT	TTCTTTAGGCGCTGTATGTCTCTAT
AMPL2239736	CAGTTCGATCTAAGTCTATTCCTTG	CAATTCAAATGATGTAAACAAAAGG
AMPL2234730	AAGGAACTTCGTTGTCCATGTAACA	ACAAAATGATTTCCTTTAATAAACT
AMPL2238136	GTTGCTGACGACGTTGCAAATTAGT	ACCCACTGCAACAAAAATACAATGA
AMPL2233570	ATGGATATTCTTACCTTTATCTCTC	TGGTCCTGTATAAGCTTACGATTCA
AMPL2239734	GCTTGTCCAATGGCGAAAACCCGTC	ATTCTTACCTTTATCTCTCTGTACA
AMPL2238426	TTATCCTGTGCTATTTTGTTGCTTG	CTTTAGGGGTCAGACTTCACAGTCT
AMPL2232991	TCATGTGAAATAAGTGTCCGACGTG	GCTTACCTGCTCTTTAGCATCCTAA
AMPL2233082	TATTACTTTATTAAGTTCAGTTTCT	TACTTAAGGGCACATAACAGGAGAG
AMPL2232925	TACCTTCTGTGTATCAATATCTTGT	TCTTATAGTCGTCTTTCCCATCTTG
AMPL2237845	CTCTTTCCTTTTTGCATTTCTATTC	GTTTCTCGCATTCACTTAGTTGAGC
AMPL2234053	AGCATACCTTTTCATTTGCAAAACC	GTGAAATTCAACAGAGGGAGAATAA
AMPL2238595	CACTGTTCACCTTCTAGTAACTCTC	TCTTGTAGCCACCTTTCTTGTATCT
AMPL2238590	CCAGATCCTTGTTCACAAGTTCTGT	ACAACCTGAAGTGGAAAAGTCATAG
AMPL2238526	AAAAGATGACTAAAGTATGTTAGTT	TGTCGCCCTAATGCCAAATTATGAT
AMPL2233192	ATACACCATGGTACTCACCTTGTCC	AGTAAGAGCTACAAAAATAAACAGC
AMPL2233909	TGCTACAAGATGTTGCCAAGATAAG	CTCTGGAAAAGGAAGTCATTGGTAC
AMPL2233286	CTGATGTTTGTTTCTCTCTTTCAGT	TGCTCTGTAGCCTTTTGTCATTTAC
AMPL2239052	ACCTGTCCCCAAATGTGAGATACTT	GCAAGCAGTCCTGACATGATCTTTT
AMPL1103863	TGAACATTGAATCCCAGGGAGCTAA	GCAAACCTTGTCAGACACATGAACT
AMPL2413493	ACATCCAAAATCCTAGACACAATGT	AAAAGCTCCACAAAATCTTCATCAT
AMPL2411765	ATCCTAAGGACAAAATTGTCATTCC	ACTTCAGGCCAACAAGGTTATATGA
AMPL2412923	CCTCCAGGATGTGGAAATCTCTAAG	CCTCATAGACACCTAGTCCCTTCAC
AMPL2414077	CTTATGCATGATTTACCATCTTTGC	TTAAATTGCACTTTGGTCCATTATG
AMPL2413119	GACAAACTTCAGGATGATAGTGAGA	CCAGTGATGCTAAACAAAGATAAAA
AMPL2412657	TTCCCAAATGACAAGTGACTTTTCT	TCACAAGAGGTCAGTGTTTGAAATG
AMPL2413565	AAAGCCAAATGCCTGGTCATACATA	GATTTGGCTTACGGGGACTGTCATC
AMPL2413355	GATGTGGCCATAGAAGATGAAGTAT	CGATTTTGTATTGACAGTATGAGCA
AMPL2412803	CATTGTGGAAAAATAAGGAGCAGCA	AAAACAGGAGGAAGATGTCAATGTT
AMPL2413215	GTACATTGTGAACTAAATGGAGGGA	CTGTGGACACAAACTCAGACAATAA
AMPL2069358	AAAGTAAAGATAGGGCTTCTCAGCA	AGACAGTTTCTCCTTCATCTCCTTC
AMPL2413923	TTTCTACAGGGATTTGAGTGAAAGG	CATCAGAAACTACTTTCAGCCGTCT
AMPL2413252	GAGTTGCTTTCTTGGGATGGTAAAA	TAAAGGAGTCCTGCAAAACAAGCTC
AMPL2112185	GATGTTCATCTTCTATCTAGCAGTT	TTCAGGAAGTAATGCCCTTTATCAG
AMPL2413082	CAAGGTCTTAGACCTATTCCTGAAG	CTTGCTAGGGGTGACCATATTCACC
AMPL2413496	GCATTTGAAATTCTGTCTATACCAT	ATCCCAGTACAGGTAATTGAAGCAT
AMPL2412293	AAGCTAGGTTGATAACAGAAGAGAA	TTCACCTAACAATGTAAAAGTAGAT
AMPL2412588	GTAGCACCAAGTCTTCTTGAATTGT	CTTAATTCCTGACTGTCAGAAGAAA
AMPL2413892	ACAGTTTTTACCCACCTCTTGATGA	TGGGATTTTGTGTAAAAGTGTGAAG
AMPL2411544	GTGTCACCTGCCACCATATTTCTAG	TAAAAATGTTGATCTGTCAGGACGG
AMPL2180580	AGACAATATGTGCACTCATTTGTGG	TGTAATAGTTGCTGTGTTATAGTTC
AMPL2411969	GGATGTAAACAGCCTCTTTGTAGTT	AGCCTCCACAAATTGAAAGGTATAT
AMPL2412966	TCTGGGAAAACTGCTTTAAATCAAG	CATCCCTTTGTATACCATTTAGGCT
AMPL2414300	GTACTAAAAATTGCCATCTCTGCAA	CCTTGTCATGGTATCAGTGAAAGTT
AMPL2114929	CTCTGAGAAGTGAATGTACTGAGTG	TGTTTCAGCCAAATCCTAAAGGAAA
AMPL2413983	CGTGTACATGTGTATGTGTCTATCA	CAGTAAGGGGGTTGAAATCACAAAA
AMPL2124848	CAGGCGCCGTATCCGCGCTCGTCTA	TATGGCAAGCGCATATTCTTCCCGG
AMPL2190598	GGAGAAAAGACACCCTATTTAGGCA	GTGTTGTAAGTTCCAGTGCAAAGTG
AMPL2190399	CAGCAGCTCGAATTTCTTCCAGATA	GTCTTGAGTTAAAGGGGTCTTGGTG
AMPL2189926	CAGATGAAACTCTGGTTCACCATGT	CTGGTAGAAGTTCTCCTCCTCGTCG
AMPL2189594	TCCACATACAGTCCTGGATGATGAT	TGTGACCGCAACGTAGGAGGGCGAG
AMPL2190151	GCGAGCTGCTGTCGTTGAGAGGGTA	GATGAAGGTCTCGTCGTCCGGGTCG
AMPL2189531	TGGGCGGGCTTCGCTTACCAGAGTC	CTCAGATCCTGCAGGTACAAGCTGG
AMPL2190413	TCCCAAATCTCTCCAGATCTGCTAT	AATCCGAGGACGGAGAGAAGGCGCT
AMPL2190305	TGCCTCTTTTCCACAGAAACAACAT	AAGGTCTCTGGACAAAATTATCTCC
AMPL2189734	AGCAGGATAGTCCTTCCGAGTGGAG	AGAAATCACTCCTTTAGCAAGGTTA
AMPL2190287	TTTCATTGTTTTCCAACTCCGGGAT	GTAGTTGTGCTGATGTGTGGAGACG
AMPL2189664	CTTTTCCTTACGCACAAGAGTTCCG	GTTCGCCTCTTGACATTCTCCTCGG
AMPL2293828	TCTTTCAGTCTCAAGACTCAGCCAA	TTTTTAAGGATAACTACCTTGGGGG
AMPL2293474	CGTGAAGCCATTGCGAGAACTTTAT	ATCAGTCACCGAAGGTCCTACAGGG
AMPL2413141	CAAATGCTCCCTCAGGAATAAAATA	TTTGGTTATCGCAAGCTGGCTGGCT
AMPL2112720	CCGCCACTCTCACCCGACCCGTGCA	ACCCTGAGAGCTTCCAAAGCTCAGA
AMPL2293458	CCCCCACCCTGGCTCTGACCATTCT	TGTCGCACGGTACCTGCGCGCGGCT
AMPL2313844	AGTGCTCTCTGCCTGTGACGACAGC	CGAGTGGCGGAGCTGCTGCTGCTCC
AMPL2148933	GGGGAATTGGAATCAGGTAGCGCTT	CGTTTGGGATAAAAAGGGAGTCTTA
AMPL2293475	TGCCCAACGCACCGAATAGTTACGG	GTACAGATCTCTCGAATGCTGAGAA
AMPL2149075	AGGAGGGGCTGGCTGGTCACCAGAG	TAGAGGGTCTGCAGCGGGAGCAGGG
AMPL2150374	CGCGAGTGAGGGTTTTCGTGGTTCA	AATTCGTCTCTAGCCCAGGCTAGGA
AMPL2293019	GCGTGGGTCCCAGTCTGCAGTTAAG	CTACTGAGGAGCCAGCGTCTAGGGC
AMPL2150088	CCTTTCGTTCTGTAGCTCTATCATG	TCTGGTCAAAGGCACAATAATTTTT
AMPL2149070	TTTCCTTGTTTGGAATCTGAATGCC	TCAGAACACACATCACTGTCTGTAA
AMPL2149594	ACACAAAAGTAATATCACAACAGAA	CAGGATCTCGAATCAGGCGCTTAAA
AMPL2278331	TACTTCTGTTTGCACATTTGATGAA	AACCACCTTGCTTAGATTACTACAT
AMPL2149874	CTCACGCGACAGTAATCTGTTAAGC	CAAAATGCAATTTCAGAAACTCGTT
AMPL2094364	GAGGAAAAATTCACAAACAACAACC	CAAAAATAAGACACTTGGAATGGCA
AMPL2278626	AGTGCTTTCTTTGGTGAAGTTTCAT	GCCTAGGTGCTCCTATTTCAAAATA
AMPL2148923	TGGAATTTAATCCGTCAGTCTGAGA	ACAGAAAAAGGATTTTAAAACTGCA
AMPL2149003	GGTTGTCTCTTTAGGAATCCACTAG	AGCCACTAAAACTCTATGAACATCT
AMPL2149966	TTTCGGATGATGGATATAAATTTGC	ATAACAGGGGGAACAAACTGTACAA
AMPL2148709	GAAATCCAGAGGAAAGTCATATCCT	AATTCACACACTCGAATTCGAAAGT
AMPL2277829	TGTGACATGACCTACTTACTGTACC	TCCCACAAAATTATTCAGCTGTCAA
AMPL2277565	TATAGGCTTTTTGTGAGAACACAGG	CCATTTTGTTGATTCATAAGCACCT
AMPL2150076	ACCAAGGCACAAGATCAAAATCATT	TGGAACAGCACGATCTCGTATCACC
AMPL2149009	TCATTTGTCATGGCAATCACATATC	CAAGGGACACTGTAATCACTAGATT
AMPL2278407	TAGAAGCTGAGATAGTATCATCAGT	ACTATGTCCTACTTCCTAAATTGGC
AMPL2277936	CCTGAATTATGGCTCCAAGTAAGCC	TCACAGTTAGGTAAACTTGCAGGAT
AMPL2278181	AAACAAGAAAAGCATCTGAAATAGA	TGTATTTGCTCAGAACTTATACCAC
AMPL2149346	TGTGCTATTTTCTAAGTCACCCTCT	TGGCACATACATTTAGTTAAGGTGA
AMPL2149020	GGTTAGATCTGGGAAATTCTGCATT	TCTATTCCCATTTTTACCGTTCCTG
AMPL2277476	TTAAGATGCAGCTACTACCCAGCTA	GAAGACCAAAAGCCATGTAAAGAAT
AMPL2149780	GAAGCTGTTCTGATAATCCCAGAAG	ATAAACCAAGTACCTAATGCTTTGC
AMPL2149006	TGCCACTTTGCTTTTAAAATGAAGC	ACATTCTCTCACAATGGTTAAAAAG
AMPL1988093	AAATTCTCCTACCTTGGCTTTCTGG	ACTGAGTTAAAGGTGGCATATCCTG
AMPL2149785	AGAAAGGGTTAACCTGCATAAAATT	ACACCGGACAAGAGTTTCTGAATTT
AMPL2150049	ATCTTACCTTGGTACAGTTGCTCAA	TGCTTTTTACAGTGTACTTTGATCT
AMPL2149114	AATTCCCTGCATAGGCTACACTTTC	CTGCATCATATTTCTCAAGGAACCA
AMPL2277352	CAATGTCATTCATTAGCTTTGATGT	TGCTGCTTCAAAAACACATCTTTTC
AMPL2150095	CTGGCCTTAATTTCCACATTTGTAA	CAAACAAAGAACCAAGCAACAAAGA
AMPL2278422	ATTTACCTATGGTACTTTGGCTCTC	AGTCAAAATTTACCTAATCAGGCTG
AMPL2148763	TGAGGCCTCTTATACTGCCAAATCA	GAAGAGAAACAAAGATGTTCAAGAT
AMPL2149898	GGTGGAGGGATTTGGTAGGTTCTAG	AGTCATATTAACTCAAATTTCCTCC
AMPL2148651	CAATTTCAATTCTTCAAAGACACCA	AGCATGTCTAAGAAAAGTAGATCTT
AMPL2278566	GGTCACGACGATACAAAGAACACAC	AGGTTTATCCACAAATCATTTACTT
AMPL2150346	ACTTGCATTCGTATCCACAGATAGC	ACTTTATAAGCTTAACAGAACACAT
AMPL2278203	AATGCAAAAACTCACCTCAAGCAAA	CCTTGCCAAAAATTCAAGCTAAAAG
AMPL2277477	CCATTACATTAAGAATGGCCCATTT	TGCCTGAAATCAAGTAAGTTTTCCA
AMPL2277374	CAACTGTGAGCTGTTACTATGTAAG	CCTACGGGAAAAGAACTGTGGTTAA
AMPL2148984	GTATGCATTTTCAAAAGCTGTTTGC	AGGTTCAGACCAGCAGCTTAGTATT
AMPL1988249	TGACCCATTGTGACCCAGAAAGAAT	TGCTTTCAGTAACCTGGAAGAATCT
AMPL2150242	ATTCTCTTTCACAGATTTACACAGG	CAAGCTATACACATTTCAGAAACCT
AMPL2149200	TAGTCTTAAATAAGTGCCACTCAGA	AAGTTTCAGGGTTCTCAGCACTATG
AMPL2277770	TTGAAGATTTAGCCATTCCAAAACC	AGTAGGACCTAGAAACAACATTCAT
AMPL2149622	GCTTCTCATACTATGTAGGCTCCCA	AGATGCCATAAAGTCTTCTAAACGT
AMPL2070487	CCTCATCAAAATGACTTCTAATCAC	AGAAAGCTTAGAACATACCACCACC
AMPL2148913	AAATTGAAGCCATACCTGTTTTCCC	GTGGAATCAAAACCTTATAACAAGA
AMPL2148681	TAGTTAAAAGCCAATCAGAGGGAGA	ATAGACCTTGGTAGCAGTCTCTCTT
AMPL2069642	TTGAAGGTGTCAACCAATAAACTTC	CAAGACAGCTCAAAAGGCATATATT
AMPL2116888	TGTTCTATTATTAAACTCATCATGT	TTGTTCATAGACCAGTGAACTTCCA
AMPL2278226	TTAATGCTGACAAGTAAAATACCAT	TGCTTTAATCACATGCGATGGAAAA
AMPL2278243	AAATAACGTCTCGAAGAACAAAGGC	AATTAGATACTCGGCTACAATAAAT
AMPL2149854	CAGGAAGAACAGGATAGAAAGACTG	TATTTGTTTCAGCTGCTTGCTCACA
AMPL2278603	TGAAGATGGTTTTCTAGAGCATCCT	AATGGCTTATAAGCCAAAAAGAGAA
AMPL2278292	TAAACATAAAACACTCAAATCCTTC	CATGATACAAGAAGGCCTAATATAG
AMPL2148742	GCAAATCCTTAAAAACAACATGGTC	GATACCCAGCTTTTAGTTTCTGTGT
AMPL2149963	CCTACGTATATATTTTTAATCACAA	GAGGTTTTCATTATCCTTGTTATCT
AMPL2113567	AGAGCAAGACTTTGCAAAATATTCT	CACGTATTGGTTAAGCCTGTGAAAT
AMPL2149160	CTGTCCTATATGTGATCCGCAGTTG	AACTAGCATGAAGACAACACTTTTG
AMPL2149386	GGTAGGTCAGCATTATGAAGGTCCA	ACTTCAAGAATTAACCTTAAGGCCG
AMPL2117764	TTGTGTGAAGTATCATTCTCCATGA	GCTTCCAACAGCCTCTACATATAGA
AMPL2277484	GAACTGTTTTAGATATGCTGGGTAT	TCTTGATGAATGTTAACCTCCACTG
AMPL2148764	AAAGCACAAGTCAGTGTCTTTATCC	TGGAGGCAATGTTTACCTTTTAAGA
AMPL2149753	GATATTATGTGAAGATGATGTGCAG	GGTTTTCTTTGTCAAATCTGGGTAC
AMPL2149778	AGCTGGTGAAAAATCCCTGAACATG	TCTGCCATAAACTCAACATACTGCT
AMPL2150004	CCTGTAAAGTGCTTTTAGTGGGATT	TGGAAGTACAGTCTGACAAAAGTCA
AMPL2278510	TATAACACTTTGCAACACCTTCACC	GCTTACACACCTTCTTCCTTCTTGT
AMPL2148667	CATAGATTTCTGCATAGAGTAAAGC	TACAAATTCCCAAAAACCACATTTC
AMPL2149372	ACAGGAGGCAAAATAAATCTTTACT	TCCAGCCAGAAAGCATCATTAAAAA
AMPL2150314	AGTTTAAAAATCACATGGCATCTGT	AGAACATACTATTTGGAAGCTCCTG
AMPL2114109	GGGTTTTACACACACATAACTCCTT	ACCAATATGTAACTCCCAACTCTAA
AMPL2278194	TATCTGGCTGTGTAAATATCCACCA	GGGTTTTACACACACATAACTCCTT
AMPL2149623	AGTTGTTGTTTAGAATGAGGAGAGA	AAGTAATCAAAGATATCAACAGAAA
AMPL2070179	CAAGTTTTCAGAAAAGAAGCCATGA	CATGTATAAATAGCTTCACCAAAGG
AMPL2150356	TGGTAACAGAAAAGCTGCACTTTAG	AAAGAGTTCTCATCATAGGCTTTGC
AMPL2278629	ATGACTGTGCGTAGAGCCATGATAG	AGAACTTGTAAATAATCCTACATAT
AMPL2150042	ATGACATTTCTTTTTCCCTCAGGCT	TAAAATCACTGTCCTTGAGAAGCTG
AMPL2148686	AACTGAATTGTACTGTTTAATTTGA	TCTCTATATGTATGTATGTGTATCT
AMPL2277629	ACAGTAAAACACTAATCCAGCCAAT	GAGCTGAAATGAAAATGACATATGG
AMPL2277588	TCGACCACATGATGGACTGATAGAA	CTTGAGAATACTCAGGGCAAGACTC
AMPL2277397	CCGCAGGATTTTCTAAGCACGTTTC	ATCCCATGTAGGAAATGATCATCCT
AMPL2278162	AGAGACTATACAGAGCTACAACAGT	TTAGGCTGGGATTGTTCTGTATAAG
AMPL2149837	TTGAGTATCTGAAAACCGGGCTAAT	AAAGCTAGCTAAATTATATGAACTA
AMPL2149553	CACTCACTCAGTTAACTGGTGAACA	ATAATTTCCAGCAACTTCTACTGCC
AMPL2148700	GGGAACAAAGTCGGAATACCCACAT	AGTTGGGTTTTTATCCCAGGGAAAA
AMPL2149708	ATGCTACTTATGTGTAGAGCACTGG	CTGCTTTACATAAGAAGCGTTTACG
AMPL2148821	TCATGAAATCCTAGGCCTCCCATCA	GCACAAGTGGTTAACAAAACTTCAC
AMPL2149581	AAGGCAGAGGCCTATGAGGAATTAG	AGCCAATTGGTACATAAGAGGCAAA
AMPL2148993	TACCTCTGGTTTAGTCAGAAATTCA	AGAGGCCTATGAGGAATTAGAGAGA
AMPL2149494	GTGCCAGCCTTGAACCGATTTTAGA	ATGGGGGTGATCCATTGAAATTCTA
AMPL2148891	TCTCTACAGAGAGTAACACAGCAAG	AGGAACTACCCAACATTTAAACTTC
AMPL2149867	TTAATTTCCATAGTAGGGACAACAA	GTCAAAGCTCAACAGTGGTTAATGT
AMPL2149275	TTGAGTATTTTAGGGCTTGGGCAAA	TCTGCTGGAATATTTATGCCTTCTG
AMPL2149336	CTCCTTGCCATCGGAACCTACACAA	GTTAAGAACTACAACTTTAGGCCGG
AMPL2149940	ATGGAGAAAAGCCTGGTTCTAGAAA	TGCTAAGCGAAATTCTGCTTTAAAT
AMPL2149651	CAACCAAATGGCATCTTTTATATGT	GAGTCATCTGAGAATAGCAAAGGGC
AMPL2277301	CTGAAAGGCACTGAAATCATTTGGC	TGTCCATAGAAGACAAAGCTCCTTG
AMPL2277822	CCTTCCTTTTTCACTCACACACTTT	TTAACAAGAAATTCACCAATGGGGA
AMPL2149539	AACGGAAAACTGGTTGAAAATTTTG	CAAGTGATAATCCCTTTAGGATTTC
AMPL2149684	CTGCAACTCAGAATGTAGAAAAAGT	AAACATCCATGAAGACTTCATATTT
AMPL2116002	ATCTTGGTAGGCAAACAACATTCCA	AAGACCACTGACTTGGTATAATCTT
AMPL757057	GCCCATGTAATTTTGACATCAAAAA	CAAAGGCAAGAAACCACATGTTACC
AMPL2149344	ATCCCCCTATGTTAAAATGAAGCAG	TCATGTGTAGTATGCTGAGCCTATG
AMPL2277306	GACAACAGGACCTTCTTAAAATACT	CATACAAATAAGCCAGTCACATGGT
AMPL2277275	ATGAGCAAATTCACTTGTCCACCAA	TCATCTGCATTCAGAGTAGGGTGAA
AMPL2277788	CCTACTTAAAGTATGTTGGCAGGTT	ACTTTGTTGAAACTCTGGTCAATAT
AMPL5234218	GACAACAAGAAGACGCGAATCATCC	ACCACAAAGGCCCTTTTAAGGGCCA
AMPL5234213	ACCGGCTGCTGCGGAAGGGCCACTA	GACCAGCGCCACCGTGGGGCCGAAG
AMPL5234220	TCTGTTCTAGTGTTTGAGCCGTCGT	CCTCACCGCTGAGATCCTGGAGCTG
AMPL5234216	CGGGCAAAAGGTTTTCAAATTCGAC	TACCTCGCTAGCATGTCGGGCCGCG
AMPL3506846	TCCTAGCAAAAGGCTGTGTAACTTC	AGAGTGTAAGATCACCAGTGAAGCC
AMPL3506790	ATTGGATATTGCCTTCTCTCCTGTG	CATGACTCATCCAAAACGATTTTAC
AMPL3506752	GCATGAGCAATTTTGAAAGGACAAC	TCTACGGCACGCTTCATATCTACAA
AMPL3506878	AGAGAGAAACACACTAGAATTTGGT	CAAACAGAAGCAAATGCCAACAAAA
AMPL3506692	GACTTGATTTTGCCTTGTATGGCTA	GGAAATAGACAACTATACCTACCAC
AMPL3506712	ACAGGACCAAACATCAACTGGTTCT	ACTGGTGTTACTTAAGGTTTGTAGA
AMPL3506864	CTTGGTTTATTTCATTTATTTCAGT	GCCAAAGTCTGAGATTTTGAGGTTA
AMPL3506777	TTCAGTTACCTAGAGGAGCAGAATC	TGGAAACTTTAGAGGCACTTCAAAG
AMPL3506898	TATTGCAGAGTTCTGGGACTAAAGA	GAATACTCCTGACAGCTGTCACTGG
AMPL3506835	CTTTGCAATTACCTTTTCTTCCACA	TTAGAGAAGCCTATGGCTTGAGGTA
AMPL3506762	AGTCTTACCTAGAAGCACTGTTTAC	TAACCCAACTGGCAACTTGAAGAAG
AMPL3506876	TTTTCTTCACTGAGGCATTAAGACA	CTTAGAAAATCCACTGGGAGACTCT
AMPL3506843	ATTAAATTCCCTCACCTGTGAGGAT	GCCTTTCTTATATCACACACAAGTT
AMPL3506855	AATTATTTTGCATGAAGGCCTCCCT	ACCAATTTATCAATGTATGAGGGGC
AMPL3506877	CACCTGATTCATACAACTTTTCTTC	TTAAAATTATTTTGCATGAAGGCCT
AMPL3506882	TACAGGTGTGAGCCACAGCCTATAT	GGGTTCTACATGTCAAACAGAAGAC
AMPL3506819	AAGTAACCTATTTACAAATGCCACA	GGTGAGTAGATAATAAACTAGTAAA
AMPL3506779	GAAGAATAATGTCAACATAGCAGCA	TGGTAACAAGAGACAAACATCTTTA
AMPL3658621	GCAGAGGCTGGGAACCAGCGATAGA	GCGAAAGCAGCAGGATCTCGGTCAG
AMPL3662982	AGGTAGCACACTTTAAGCTATGCAC	TGGAAATCATGAAACATCTGTGGAA
AMPL2069497	CCTTCTATATGGCCAATTTCTCCAC	CATCAAGTTCAATAAAGGGGATTTG
AMPL3656604	ACTAAACTGAAGAATTACCTGTGCT	ACCAGGAACCATATCCACAACTATG
AMPL3665300	AGGTTCTCAAATAATATGCCGCAGA	ATGTTGTTGCTTCTCATCATATAAT
AMPL3661767	CATAAACAAAAATGTCTTTAAAACG	TTTATCATTGGCAAGCTTGTAGGCA
AMPL3669026	GATTACCTTTTGATCACTCCCACCT	GGCATCCTCATACTAAATGTTGCAG
AMPL3658622	CACTAATTGCTCTCCTTCTAGATGA	CTGTTCTCACTCACAGATGTACCTG
AMPL3668175	CCTGCTGTAGTCAGCCAGAAAAATA	CCAAATGTGAAGATGAAGGTTTCTC
AMPL3663972	AGGACTAGACTTTGAACAGTAAGAG	CTGTACTGTGATTTAGAAAATTGAG
AMPL3668642	TACCTCATCATCTTCATCTGAGAGT	GTATCTGTTTCCTAACTCATCCCTG
AMPL3663784	GAAATCCTCAAGTCCACAAACCAAT	CTGATCTGAAACTGAATCCTGATCC
AMPL3662561	GATATAGTCTCCTAATCTTGACCTT	ATCAGAAGGCTTCCTAGTAATAAGT
AMPL3655897	ACATGACTCTCTGGAATCATTCACT	GTTTCTGTAACCCTTTAACTGCTCA
AMPL3669333	TTTAGGTCGACCTTGACAAATCACA	TTTACAATCAGGAACATCAAAGCCC
AMPL3669229	TCAGGTTGTCTAAATTCCTAGGGTT	TAAGGGGCAAACTAGATTCCACACT
AMPL2414196	TTATGGTTCTAAGCAACACTGTGAC	GATGCATTCCTTATTATGTGACTGA
AMPL2232855	AGCCCTTGCTCTTTGAATATTATTG	ACCCAGAACAGTTAAAGATCATAAG
AMPL2237666	GTTTGCCTAAATTCCTAGTTTGTAG	TATAGGGTGGAGCTTCTGAAGAAAG
AMPL2238406	CTTCATCATACCTTTCACTAAGACA	AAGAGGTTTTTCAGTTTGCTGATTA
AMPL2237392	ATGTAAGATCTTCTACCAGGCTCTT	ATTGGGAACATTCCTTCCTGAAACA
AMPL2234628	ATACCTGACTTATCTCTTTGTGGTG	CAACACATATGTACTCACAAATTTC
AMPL2237238	TCAGGGCAAAGGTATAACGCTATTG	AGAACAACAGGACTAAAATAAAACA
AMPL2235278	ATTATCAACCTCATCTGCTCTTTCT	TATTTCACTTAACGTTTACTGAATT
AMPL2237502	ACCAGGTTTAGAGACTTTCTCAAAG	TTTGTCAGACATCAAAAAGCACATC
AMPL2233104	AAACCGAGATCACGGGTGACAGAGC	ACTCTCAATGCACATATAGTAGTAG
AMPL2234838	TTCAGAGGTATCTACAACTGTTTCA	ATTTAAAGGGTTATTCTGAGTACTT
AMPL2236872	GGATCAGTATCATTTGGTTCCACTT	AATGTGGTCTTTGCAGCTATTTACT
AMPL2235104	GTCACATGAAGAAATATGCAATAGG	TCAGCGTTTGCTTCATGGAAAATTT
AMPL2239255	TATTGCCTGCTTTACTGCAAGAATG	CTCCATTTAGACCTGAAAGGGTTAG
AMPL2236481	TCCTCCTTCTGTGAGCAAACAGTAT	TGCTCTTCATCTCTCTTATTTACCA
AMPL2237678	TTCAAACTGGGCTGAACAGTTAATT	CACTTTCAGAGGCTTCAGTTTCTTT
AMPL2237152	AGAAGGAATCGTCATCTATAAAACT	TAAACCTGCATTCTTCAAAGCTACA
AMPL2233016	GAACATTTCCTCAGAATTGTCCCAA	AAAAGGTAGTGTTTGGGCACAGTGG
AMPL2233567	GCCAAGACCTCTTCTTTTATATCTG	AGTTGGTTCTTCAGAATCATTCTGT
AMPL2236785	TGTTACCTTTGAGCTTGTCTGACAT	GATCATTTTCACACTGTCCTTCCTG
AMPL2240342	TAGATTTGTGTTTTGGTTGAATTGT	AGAACATCCTTGGAAGTAGGAGTTA
AMPL2238204	ATATAAAACCATGGTAGAGTTCTTG	CCTTTCTTGAAGGTGATGCTACTCT
AMPL2239124	ATTTGAAATTGGACCTAAGAGTCCT	GTTCGTTTACACAAGTCAAGTCTGT
AMPL2237318	TCTTTTGATTATCTAATGCCAAGGT	CAAGGAGATGTCCGATTTTAAATCT
AMPL2235650	TCTGTAATTTCTGCCTTTTGGCTAG	CAATTTCAACACAAGCTAAACTAGT
AMPL2239448	CTGCTGTCTACCTGACCAATCGATG	TCCTGCTTGGAAAATAACATCTGAG
AMPL2233424	AACAGTTTCACAGCTTTTTGCAGAG	GCATTCCTCAGAAGTGGTCTTTAAG
AMPL2239953	TCTTCAACAAAAGTGCCAGTAGTCA	TTTTGTGCCATGAGCAGAATAAAAG
AMPL2235357	ATCATTTTTACTTGAATCACTGCCA	ACAGAATCATGACATTTACTTGAAG
AMPL2240143	CTCCGTTTTAGTAGCAGTTAACTGT	GTTATGAGAATTTCTACTGGCAGCA
AMPL2239435	TGTTTCCTCATAACTTAGAATGTCC	TTACCATGACATGCTTCTTGAGCTT
AMPL2237273	TCACTTTGTCCAAAGATTCCTTTGC	GGAAAAGTTATGCAATTCTTCTGGT
AMPL2235295	TGGCACCACAGTCTCAATAGAAACA	CGCTAGCTGTATGAAAACCCAATAG
AMPL2235292	AACTTGTGTAAAAAGCTAAGGCTGA	AATTCTGCATTTCTTTACACTTTGG
AMPL2235918	TTAGACATGCTACTGTTACTTAAAT	ATTTTCAATGACTGAATAAGGGGAC
AMPL2235523	CTAGTCACAAGTTCCTCAACGCAAA	TCGGAGAGATGATTTTTGTCATTTT
AMPL2237089	ATGTGAAACACAAACGATTTTACCA	ACTGGCTCAATACCAGAATCAAGTT
AMPL2238003	TCTGAATGTCAGCAAAAACCTTATG	CAGGTGGCCCTACCTCAAAATTATT
AMPL2238846	CAGATTTTCCACTTGCTGTGCTAAA	ATATCCTCTGAATCATCCAATGCCT
AMPL2236681	ACATTATATGAAAAGCCTTTTTGGG	AGACTGACTTATGAAGCTTCCCTAT
AMPL2233487	TGGGTTTCTCTTATCAACACGAGGA	GCAGTATTTTCTTCTCTTGTGAGCT
AMPL2235315	TCCCAAAACATGAATGTTCTCAACA	TGTCTAGACGTAGGTGAATAGTGAA
AMPL2232827	GGCAGTTTAGAATCTGTCAGTTCAT	TGTTGTTTGTCTTGTTGAAATTGAG
AMPL2234678	ATACCAAGTCTACTGAATAAACACT	AGCAATTTCTACTGCTTCTGTTTCA
AMPL2238542	GGATCACCTGAGGTCAGAATATTAT	TCAGTTTTATTTCTCAAAAGTCTAT
AMPL2238173	CTTCTTAACGTTAGTGTCATTATTT	AGAGAATATCCATGTTACTGTAAAT
AMPL2237806	GGTCTGCCTGTAGTAATCAAGTGTC	TTTAGGAATATGCCTTTGTTGCAGA
AMPL2234085	CAGAGCCATGTCCATCAATGTTTTG	GATTTAGACAGAAATTCTTGACCAG
AMPL2238906	AAAACCATCAGGACATTATTTAACA	CTAACACACTGTTCAACTCTGTGAA
AMPL2240206	GCCATTTGTAGATACTAGTTAATGA	GCATTCTGAAGACTTGTAATTAAAT
AMPL2236140	ACTGAAAAGACTCTGCATTTTTGCT	AATGATCCATACATTCCACAGTCTG
AMPL2238415	AGAAGAAAGAGGGATGAGGGAATAC	ACAGCTACACAAAATAAACACACAC
AMPL2237109	AATGTAATGCTTTAAACTTGCCTGT	AGGATGATACTGAATTCAACAACTA
AMPL2235938	ATGAATGTGTGATCTCTCTTAAATG	CATTCCATAGCTGCCAGTTTCCATA
AMPL2232909	TCTAACTGGGCCTTAACAGCATACC	AGGAAGTGTGACTCTAGAATTCCAC
AMPL2236800	AATGACTGATTTTTACCAAGAGTGC	GGGTATCTGCACTACTAGTTTTATT
AMPL2237859	AAAACTGCACAAAAACTTTAACTGT	AATAATCTTCTGACCAACTGTCAGT
AMPL2234716	AGAATACATCATACCTGTATAGGGT	AAGAGTTTTCATTCTTCTAGAACTG
AMPL2239430	CAGGTGTGGTGGCTCAGCTACTTGA	CACTGAAAAGCGATGATAAGGGCAG
AMPL2234591	CCTTCATGTTCTTCAAATTCCTCCT	AACATTCAAGTTAATTGTATCAGGC
AMPL2234030	TAGACCTGATATTTCTGTCCCTTGT	TTTGTTGGGCCTCCACATATTTTGC
AMPL2115076	AGAGTCTAAAACAGCTTCTCACCTT	CTAAAGAACCAAGCATAAAACACCC
AMPL2180448	GAATAGCTTACAATACGCAACTTCC	GATGGCTTTAAACAGGACAAATACA
AMPL2236915	GGGCATTAGTAGTGGATTTTGCTTC	CAACTGGATCTGAGCTTGTTTCTTA
AMPL2236890	TACCGGTAGTTGTTGATACTGAGTT	ATCCTCTTTTATATTATCTCTTTGT
AMPL2234219	ACAGAAACGACAAATCCTATTAGGT	TTTTGTCGCTGCTAACTGTATGTTA
AMPL2240229	TCAAAGAGGCTTACTTTCAGATCAC	CTAAAAATTTGCTGAAGTGAAGGGG
AMPL2236874	CTTGCAGCAATTAACATATGAGGCT	CGAAAGCTCAGGTTTTCCAAAATGA
AMPL2232780	CTTGATACTGGACTGTCAAAATAGA	AAGGTCTATCCAAAACTTTATTGCC
AMPL2237123	AACAGAATATACGATGGCCTCCATA	AATTGCAAACCCACATATTTATGTT
AMPL2236691	GCTCTTCTCTTTTTGCAGTTCTTTT	AGCACGCAAATATTACACACAGTCT
AMPL2069552	ATGGAGTCATCTGAGGAGAATTCAG	TACAAGACTTTGAAGTCATCTGGGC
AMPL2411996	TCTCCTGTTCTTTGATCAGAGATGT	TATGGGTGTTTCGTATTTGGTGCCA
AMPL2412937	TGCAACATAAGTACTAATGTGTGGT	AGTCCTAGTGGATTCACTGACAGAT
AMPL2788387	GTTGTAATACCTTCCACTAGGTAGA	CAAAAAGACTTTAGGAAAAGCCAAG
AMPL2788320	TTACCAGAATTTTATCAGCTTTGGC	AATACAACTGTCCCTTGAAATCCTT
AMPL2788301	GGAAAGGATAATGAGATGACCGAAG	ACTGCTGCAAATGAAGAAAACCATG
AMPL2788352	ACCTGGAAGCTTTCCTAACTAGAGT	ATTCCTTACCACAGTGATCTTGATG
AMPL2788319	TACCTTTTATGGCCATCCTAACAGA	TGTTCTTGGAGCTCATCAGAAAGAT
AMPL2788229	AGACATTCTTCGGCCAAACTAACCC	CATCTTTATAATTCCTCCAAGGCAA
AMPL2788212	ACTACTATCAATCTGGCCAAATAGC	GCAGATGAGCAATTTGTTTCTGACA
AMPL2788413	CTGGAATTCACAGCCACTGAAAGTA	CCTTCCTTACCACCCTAAAATCTCA
AMPL2788309	TCACAGTTAATATGACATTCCGAAA	CATAGACACTCCAAAAGCCTTAATG
AMPL2788371	CACTCTCATTAGGCTGCAGCACTTA	CCTGACTTTGTAACAGAGCTGAAAA
AMPL2413467	ATTGCCATTTGGGACTTACTTCTCG	AAAATGATTGCTTGTTTATGTCCAG
AMPL2413536	GTTACAGGGATTTTTGTTCCTGTTG	GAAATGGTCGGGTACAGACTCTCAT
AMPL2411854	GCCAAAGAGAGTGAGTCGTTGCGAA	TCAGAAGTAGGATGAAGATTAGTGG
AMPL2412787	GGTTTTTGTCTCTGCCAGATCTTTA	CTACTCTATGGGTGGGACATTCTGA
AMPL2413970	CCTGGTCACCTCCTAAGACATGCTA	AGCAGTAAGTCATAAGCAGTAATGA
AMPL2149063	AGTTCAACAATGCGGAGAAGGGCTA	ACCTCTAATTTTACAGGGTTGTTGT
AMPL2149179	CCTCACATCACCCCATTTTTCCTTA	TATCACAGGTTTCAGAGAAAGTTGG
AMPL2412436	ACCTAGTCCTTTAATATTAAAAGGT	AGTCATGACGTTTGCAGAAGATGGA
AMPL2413801	GCCTTCAAATGATGAAAATTATCCT	CTTCATCTTTGTCTCTGTCAGCTGG
AMPL2069645	AGCACTCGAGTGCCACTTTAACAGA	TGATAATGTAGATGGGCAGCTTACC
AMPL2414150	ATCACTTTGCATACTTATGCTTTGC	TCTCGAGCTGAAAGAGATCTTTGCA
AMPL2414244	GCAGGCAGACATTATACATAAAGTG	TGGTAAACAGATTCAGAAAAACAGA
AMPL2150208	GCCAGTGATACTAAACAATTCGACA	GAAATGCCTTAGTGAATGTAAACAG
AMPL2149608	CTACAGAAGTTGCTGGACGAACTTG	GCATAAACATTCCGTCGAACAGGTA
AMPL2150229	TACCAGGAAAATCACATCCCAAAAG	TTGCTCATTTGAAAGACTCAGTCTG
AMPL2149722	ACAGACTTTCAGTTACCTGATGAAG	CATACAAAGACGGGCCTTTCTTCAT
AMPL2149579	AGATTGTCTGTTTTGTTGGGTTTTG	AAAAGTGAAGTCCTGCTCAGAAAAA
AMPL2149583	CTGAAGATAATGACTTGTCTAGGAA	AAAGTTAACAATTACTATTTGCCTG
AMPL2149123	TTCAGAGTCATTTGGATGTCAAGAA	AAGATACACAGGAAAAAGAAAATCA
AMPL2148991	AGGAAAGTGAGATTCTAAGTCAACC	CCTTTCCAATGAGGAAACTGACCAA
AMPL2148918	AGCTATAAGTAAAAGTGGCCAACTG	CTCTTTCTGCAGAAAAACATTCTTG
AMPL2149955	GGGCGACTACAGTTCCTTTACAGAC	TCATGTTCTCTAAATGAACTCACCT
AMPL2070222	TGGGAAAAGACTAAAGGAACAGGAA	CGGTAGTAGTCAGCACCTTGAACAC
AMPL2149417	AGAAGAGGACATTTATTTCACAGGA	AAGGTGTTGATACATTCCTAAGAAG
AMPL2149663	AAGTTACACATCAAAACCCATCTTG	TCTTTGGCACTGATTCACTCAGATT
AMPL2149218	CTGAATGAAATGTCACTGATTCTTT	GATGGCCCAGGAGGATTACCTATAC
AMPL2412594	GGGCTGTTTTTGTCTCCTCTAGCGT	TGAAGATAATGACTAGCAATAGACG
AMPL2412868	CCCTCTGACTCCACCTTTCCACTTG	CCAAAGAGCTGAAAAGATTAAGCAT
AMPL2411881	TTGGCCCGCGTGGGTCAGCTGATCG	CTTTCCCAGGGTTTTAGGCCTGGCT
AMPL3680078	ATACAAAAATTAGCCTGGCAGTGGT	GCTTTCAGCTCAGGAGTTCCGGACC
AMPL3680474	ACTCCGTCTCTCTCTCTCTCTTTAG	GATCTCTTAACCAGGGAGGAGGAGG
AMPL3680028	CCATCTGGCCAACATAGTGAAAACT	TCTTTAGGCCAAGGCAGGTGGATCA
AMPL5557937	TTTCAATTAGAATCCCAAATTTTCA	CATCTGGCCAACATAGTGAAAACTC
AMPL5557987	AAATGTGTAATAGGAATGGCACACA	TGTATAGGAACGAGTAAGTGTCACT
AMPL5557991	TAGCAATAAACATTAAGAAATGTGT	CGTAAGCCAAGATCCAAAGAAAATG
AMPL5557982	AAAATAATGACAATAAGGCCGGGCA	CCTGCCAGTGCTTTCCAGCCTGGGC
AMPL5558069	ATGCACACACATATATGCCTTTTTG	AGGATCATCTGAGGTCAAGTTTGAG
AMPL5557993	GCCACTGTGCCCAGCCTACTCTGGT	AGTAAGGCAGATAAGTAGTAGGTAG
AMPL5557965	AGTACAGTGGCGTGGTTTCTGTTCT	GGTTTTAGTGCATTCAAGAGGAACA
AMPL5558067	TCCATCTCAAAATAAATAAACAAAG	TTGAATACCTGGAATTACAGGTGCC
AMPL5558007	CAGATCACGAGGACAAGAGATTGAA	AAGGGGCTGTATGGTGGCTCATGCC
AMPL5557973	GAGAATTGCTTCAGGCCAAGAGTTG	ACAAGAGATTGAAACCATCCTGGCT
AMPL5558027	AAGAGGTGGCCACACCTATAATCCA	AGATAGATAGATAATCTGGCCGGGT
AMPL5558072	GTGGAGACCAGCCTGGCTGACAATA	AAACATTTTGTGAGGCCAAGGCAGG
AMPL5558036	ACACTTTAACACAGTAATAGACTGA	GACAATAGTGAAATCCTGCCTCTAC
AMPL5558032	CCCAGCCCAAAGTTGGTTTTAATAG	CAATTAAGGTCAAGAGCTGGGCCAG
AMPL5558062	GAGACAGGATTTCACTGTGTCGCCA	TTGATTAAATTTCAGTAGCCATTTC
AMPL5557938	TCTCCAAATCTAAAATTCGTACTCT	ACACAGCACATTGGGAGGCTAAAGC
AMPL5558092	AAATTTCCCCCTCATTTTAGGAACA	TATACCTACCTGTAATCCCAGCACA
AMPL5558013	AATTCACAACCTTAAATCAATATGT	TCATTTTAGGAACACGAGGTCTCCA
AMPL5558041	CTTATCCTAATGAGATCTGAAATCA	TTTTATTTAGAAAACATTTCCGGCC
AMPL5558088	CTTCAGGCCAGCTCTGCTACACTAT	CCTCATGGCTTCAGTCTAAACTTGT
AMPL5557976	GAAGTACAAAGTCTGAGACTTCAGG	ACTCAAAGAGCCCAGGCCTTATCCT
AMPL3506643	TGGTGCACGCCTGTAATCTCATCTT	TCTGAGACTTCAGGCCAGCTCTGCT
AMPL3506622	TTAATCAGCACGTCCATCATCACAC	TTGAGAATTACAGCTGGGCGCGGTG
AMPL3506631	AACTAGAGCTCCTGAAGCTCAGTCC	TTCACCTACGACGAGGACACTTGGA
AMPL3506615	CCAAGGATCCCAGACAGCTATGAAG	GTCACCTTGATGAGCTTCCTTTTTT
AMPL2213075	CCCCATCACCCACTGCTCTCTTGGA	CCTGACCTCAAGACCACCTTTTTTT
AMPL2198169	TGAATTGAAGCTTTAAACTCTGCCA	GTTAGGGTCCAGTGGGTGCTACTGT
AMPL2194929	TGCTCCATCAGAAAGTGGCAGGATA	AGAGTCGGGTTGAGGAGCTCAGTAC
AMPL2192937	CGGCAGCCTCTCACCAAGGATTACG	CTCATGCCAGGTAGCTGAATGAATT
AMPL2201701	AGCCACCTGAGTCTGCAATGAGTGT	ATGTCTGATTTAGCAAGGCTGAGCC
AMPL2181947	ACAATAAAACTTTGCTGCCACCTGT	CATTCATAACTCAGGAACCAACCGT
AMPL2214667	CACCACGTCCAGCTGGAAGGGTCAA	TACTGGGGTCAGCAGGTGCAGGGGT
AMPL2068575	TGCAGCCTTTGCCTCCCCGGCTCGA	GCAAGCACATCTGCATTTTCACCCC
AMPL2068577	TTTCATCTCTTGTATATGATGATCT	CAACTTTTGCATGTTTTGTAGAGAT
AMPL2068589	GGGTCTAGAACTTGACCCCCTTGAG	ACTTGTTTTATGCTCAGGGTCAATT
AMPL2068636	TACAATCAGCCACATTCTAGGTAGG	GGTTGGTAGTTTCTACAGTTGGGCA
AMPL2068610	GGGGAGTAGGACATACCAGCTTAGA	TGTCCCTCACTGTTGAATTTTCTCT
AMPL2068598	TCAGACTGACATTCTCCACTTCTTG	AGGGATGTTTGGGAGATGTAAGAAA
AMPL2149611	CTCACTCATGTGATGTCATCTCTCC	GTCTTTGAACCCTTGCTTGCAATAG
AMPL2202334	TGGGGTAAGGGAAGATTACGAGACT	AAAACTCATGTTCAAGACAGAAGGG
AMPL2196120	GCCTGTAATCCCAGCTACCTACTCG	TCCCAGCCTTAGGCCCTTCAAAGCA
AMPL2204440	CATTCTTGCCTCAGTGTATCCACAG	GAATCCCACACTCTGGGAGGCCAAG
AMPL2202606	GCCTTCCTAGGTTGGAAAGCCATAG	AGGAGGGGCCTAATAATTGTGTAAT
AMPL2194000	AACCATCTTTTAACTCAGGTACTGT	CATCCTGCCTTCATGGTCAAAGGCA
AMPL2182994	ACCCCAGAGGCGGAGATTGCAATCA	GATCCGTGGGCGTGAGCGCTTCGAG
AMPL2213743	AAAAGAAACGAGGCACAGTCGCATG	CAACATAGCAAGACATCATCTCTAA
AMPL2195047	TGAGCTACCACACTCAGCCCTAGCC	CACAGCCTGGGCGCAGAGCGAGACT
AMPL2209452	CCCTGGGCTCCGGTGATTTCACCCT	CAAAGTCATCTAACACAAAGCCCTT
AMPL2193732	GGCTAATTTTTATTTATTTATTTAA	AAGTCAAGGTCTTGCTACGTTGCCC
AMPL2209751	GCTCAAGCAATCCCCCTAACTCTGC	TCAACTACAGGCCTGCACCACCATG
AMPL2210709	ACCGCACCCGGCCTGCCTAGCCTAC	TAGATAGATAGAGTCTCACTATGTT
AMPL2180719	GCAGTGATGCCTCAAAGACAATGGC	AAGGAACATCATAGCTTAGCCTAGC
AMPL2183043	GGACCTCTTATCAAGTGGAAAGTTT	TGATACAGATGCTACTTGACTTACG
AMPL2112143	GGGAGCACTAAGCGAGGTAAGCAAG	CTTGACTGTTTTACCTGCAATTGGG
AMPL2149291	TAAATGGGACAGGTAGGACCTGATT	ATGCCTCAGATTCACTTTTATCACC
AMPL2180781	ATACTACTACCCATCCACCTCTCAT	GGTAATCTACTGGGACGGAACAGCT
AMPL2171116	GCTCTGACTGTACCACCATCCACTA	TACTGCTCCCACTCAGTTTTCTTTT
AMPL2068592	AAAAAAAAAAAGGCCTCCCCTGCTT	TTGCCACCCTGCACACTGGCCTGCT
AMPL2204356	GAGTGGAAGGAAATTTGCGTGTGGA	AGAGGCTAAGGGCCTCCCCTGCTTG
AMPL2181891	CCCACCATGAGCGCTGCTCAGATAG	TAAGGGTGGTTGTCAGTGGCCCTCC
AMPL2149367	CCTCAACAAGATGTTTTGCCAACTG	TCCTCACTGATTGCTCTTAGGTCTG
AMPL2149342	AAAAGAAAAGCTCCTGAGGTGTAGA	CTGTGGGTTGATTCCACACCCCCGC
AMPL2200116	TTCCTCTTCACCCTTTGGCTTCCTG	CAAAGAGGCCAAGGCAGGCAGATCA
AMPL2171103	CCCAGAAAACCTACCAGGGCAGCTA	CTCCTGTCCCAAAGTTGAATATTCC
AMPL2148654	CCAAGCAATGGATGATTTGATGCTG	TGTGACTTGCACGGTCAGTTGCCCT
AMPL2171109	GCAGAGACCTGTGGGAAGCGAAAAT	GTTCACTGAAGACCCAGGTCCAGAT
AMPL2171098	GCCGCAGTCAGATCCTAGCGTCGAG	AACAACGTTCTGGTAAGGACAAGGG
AMPL2199537	AACATTGGAAGAGAGAATGTGAAGC	AACATTTTCAGACCTATGGAAACTG
AMPL2192643	ACAGGAAGGGAGTTGGGAATAGGGT	GGTGACCCAGGGTTGGAAGTGTCTC
AMPL2193021	GACCAGCCTGGCCAACATGCAAAGC	GGGATTTAGTGGTGGGAAGGTTGGA
AMPL2192762	ACAGTTGTTCTTCCAGAAGCTTTGC	ATGCAAAGCCCTGTCTCTACTAAAA
AMPL2198456	GGAACCACCAGTTGATTAGCAGAGA	TCAAAGAAATGGAGCCGTGTATCAG
AMPL2192396	ATACTTTGGTCAGCAAGACAACAAG	CTAGAGCTTTTGGGGAAGAGGGAGT
AMPL2192133	ACAAAAGAAAACATGGCAAAGCCTT	AGGAAGTGTATATGCTATTAGAGGA
AMPL2214063	TAAAAAATTAGCCAGGCAGGCCTCT	AACATGGCGGGCCAGGCACAGTGGC
AMPL2200389	ATTTGGCATAAAGAAAGAGAGCATC	TCAGGCGCATTGGTGGGCGCCTGTA
AMPL2205559	CCAGCCTGGACGAGAGCAAAACTCT	GAGAGCATCCTGCCTGGGCAACATA
AMPL2197428	ACTCCAGCCTGGGCAATAAGAGCTG	CAGAAAAGTGGGCTGGGCACAGTGG
AMPL2208389	TAGATCCCTGAAGGAGGTGTACTTG	CTAGGTAGGCCAGGCTTGGTGGCTC
AMPL2210355	AAGATTTGAGAGATAAAGACAGGGA	CACTAACAATCACACAGTTCTCTCT
AMPL2206194	TAGTTCAGCCTGGCACATTTGTATC	CCTGTTGACTGAATAGATCCCTGAA
AMPL2215454	TGATACCAGCAGCCACTGTTAAGAT	ACGGAGATTTTAGTTGCTACTGAAG
AMPL2196500	TCTAGATTACTTACATTACCCCCAT	CCATTTGGAAGGCCTAGTTCAGCCT
AMPL2201681	GGGCAATATAGTTATCCCTCTATCT	ACATATAGGCCTTCAAGACTGATAC
AMPL2213190	ATGGAAAATCCATAAAAAGCTACCA	ACCTACACATATCCTCCCATATAGT
AMPL2207346	TGAGATCATGCCATTGCACACCACG	GGTTGCAGGTTACAGGGCAATATAG
AMPL2215404	ACAAGAGTGAAACTCCGGCAGGGTG	ACGCCGGGCAACAGAGCGAGATTCC
AMPL2194482	CTGGGTGACAAAAGCAAAAACTCCG	ACACATTCACAGCCAGTATGATTCT
AMPL2200309	AGAAATAATGATTAGTGGCCCGATG	ATAGCCAGGCGTTGGCCGGGTACAG
AMPL2197052	GAAAAGAAAACTCAACGCTTTTTCC	GAAATAATGAGGGCCGGGTGCGGTG
AMPL2191588	CATACATAATGGTAGAAAACTCAGT	GCAGAGCCTAGATCGTGCCACTGCA
AMPL2196083	ACACATATGCATGATTACAAACCAA	CTGTCCTGACTAGCATGCTGAAACC
AMPL2194572	CAACATAGTCAGACTGGTCTTTACT	TCGGAGTTCCACTAGCAGCATACAT
AMPL2212189	ATAATGTTTATCTCATGATTGTAGC	CAACAGATGTAGCAAAAGCAGTTAA
AMPL2213028	CAAGGACATTATAAGAAAAGAAAAT	TTCTAATAAAAATACAAAAATCAGG
AMPL2213229	GAGGAATATTTCCCAACTTGTTTTC	ACCAATTTTAGCAAACCAAACCTGG
AMPL2214215	TCAAACTGCTGGCCTCAAGCTTTCA	CGCTGAGGCAGGGGATCATTTGAGG
AMPL2192662	CTGGGCTCAAGCAGTCCTCTAGCAG	GAGGAAGAAACAGTACCCATCTTAC
AMPL2211989	GGAAATCCAGTTATTCTGTCTCCAC	ATTACTCCACCACACCCAGCTAACT
AMPL2196448	TATGTTCAGTATTTGCCTTGTCCTG	GCTTCCTTTCTCTACTGAATGCTTT
AMPL2214091	TTTTATTGTTCAGTTGTGGGACTGC	TAGGACCTTTATGGTTGTAAGTTTT
AMPL2200744	GCCACAGCCTTCCGGACATTAGGTA	GTCGTGAATGTTTTCTTCTGATCTG
AMPL2198297	GATCATATGTTTTCGTGTTTCTTGG	TCCTTGTGGTTGTAATTTACAGTTC
AMPL2198503	CATACATTATGTGCTCATTTTTGTC	GGGAATTGCGAGTTTGGAAGTAAAA
AMPL2202605	CGAGGCGGGCGGATTACTTGAGGAT	TTATGTGCTCATTTTTGTCGGGCTT
AMPL2205333	CGCGTACCGGCCACTTTGTGCCGTA	AATGGAATCAGGCTGGGCGCTGTGG
AMPL2200657	GGCTAGGCCATTCCAGTTCCAGACG	TCCTAAATCGAGGTGGCATTTACAC
AMPL2197496	GTATATCTCATCTTCCCGGAGGAAA	CGGAACTCGAATTCATTTCTCCCGC
AMPL2212580	TGGATTACTTAGTTATGGCCTTTGC	TTTTGAAAGAGTGCAATGATGGGTC
AMPL2194504	CTGTTATTGTTTGGCTCCACATTTA	TATTTGTTTTGATGCAAACCTCAAT
AMPL2212697	GCTCCGCTAGATGGAGAAAATCCAA	TTAGGCCGGTTCCTCTTACTTGGCA
AMPL2196241	GCATTGAGGTCTGAGACTTTTGGAT	GAGAAGTGCTAAACCAGGGGTTTGC
AMPL2195068	TTGGCTAGAGGGATCATCATAGGAG	TAGCTGTATATTTTAGAGCCCATGG
AMPL2182363	ACGCTTCCCTGGATTGGGTAAGCTC	CATCCGAACTCAAAGTTGAACGCCT
AMPL2148677	CCCTTACTTGTCATGGCGACTGTCC	AACTTGATGAGTCCTCTCTGAGTCA
AMPL2039482	ACACTAATCTCTGCTTGTGTTCTCT	GTCCTTCTACTGTCCTGGCTACTAA
AMPL2033050	TCCTAAGAACTCATACAACCAGGAC	GGTGTTGGACAGTGTAGCACTCTAC
AMPL2038895	AGTGACAGTTCCAGTAGTCCTACTT	ATGGCTAAAATGTCTTTTTGATGTT
AMPL2029125	TATAAGCCTTCATCCGGAGAGTGTA	CCTACTGTAGCCTCAGAAGTCTTCT
AMPL2029083	AGGTGGTGAACAGAAGAAAAAGAAA	GGAGTATTATAAGCAAGATCCCACG
AMPL2037539	CCTGGCCTGAATGCCTTAAATATGA	AGAGATGGGCCGCTTCATTTTGTAA
AMPL2029100	CTTTTGTGAATCGCTGACCTCTCTA	GGATCATCAAGAATTATGCAGGCCT
AMPL2029080	AACTGAGGCTCTTTAGCTTCTTAGG	TGATGCTGAGTCTGAGTTACCAAAA
AMPL2029060	CTAGTATTCTGAGCTGTGTGCTAGA	CATCTGCTGCATAAAACCACATGAG
AMPL2029110	AACATACCATCTTCAACCTCTGCAT	ACTAAGACTTAACAACATTCTGGAA
AMPL2029062	GAGACCAGAACTTTGTAATTCAACA	CTACTGATACTGCTGGGTATAATGC
AMPL2047579	TAGAAACTACCCATCTCAAGAGGAG	AAGCCCACTTTAGAAAAATAGCTCA
AMPL2036894	TGTCCTTTCACAATTGGTGGCGATG	CATCTGCTGTATTGGAACAAACACT
AMPL2031120	GTGAATACCCTATAAGCCAGAATCC	AGGCATTTATACACTTTTATTGCTC
AMPL2033733	GTCTGTTGCATTGCTTGTGTTTATA	TGTCTGCAGATAGTTCTACCAGTAA
AMPL2040209	CTTGCCCTTAACTTGTTTACAGCGA	CAAATTACTGAAAGATGGTGGTTCT
AMPL2040292	ATTTATCGTTTTTGAAGCAGAGGGA	CCTTCTGAAGAGTAAGGACCTAGCT
AMPL2030937	CATACTAGGTGATTTCAATTCCTGT	GACCTGCGAAATCCAGAACAAAGCA
AMPL1987858	AAAGTAAATCCAGTCCTGCCAATGA	GTATCCCACATTCTTAGGTTTGCTG
AMPL2029082	AGTGCAGTGAATTGGAAGACTTGAC	GCTAAATGTTTATGCTTTTGGGGAG
AMPL2029117	TATACCTTCTCAGTCTACTAGGCAT	GGTTCTTCCAAACAAATGAGGCATC
AMPL2029120	CATTAAGGAAAGTTCTGCTGTTTTT	TACCGAGTGTCTGTCTAAGAACACA
AMPL2029088	AGAATATGAAGAAGTAGTTCAGACT	CTTTCACCCATACACATTTGGCTCA
AMPL2029123	TACTAATGAAGTGGGCTCCAGTATT	AGAACAGCCTATGGGAAGTAGTCAT
AMPL2029113	CCACCACTTTTTCCCATCAAGTCAT	CAGTGATGAAAACATTCAAGCAGAA
AMPL2029102	TAATATCAAGCCTGTACAGACAGTT	AATCTGCTAGAGGAAAACTTTGAGG
AMPL2029072	ATGGAAGAAAGTGAACTTGATGCTC	TCCTGTGGTTGGTCAGAAAGATAAG
AMPL2029096	TTATGGCACTCAGGAAAGTATCTCG	CATTCAAGGTTTCAAAGCGCCAGTC
AMPL1987675	CACCTGGTTCTTTTACTAAGTGTTC	TAGCACTCTAGGGAAGGCAAAAACA
AMPL2029121	AATTGATAGTTGTTCTAGCAGTGAA	CAATCCTAGCCTTCCAAGAGAAGAA
AMPL2029076	TCACTCGAAAAAGAATCTGCTTTCA	AAAAGTACAACCAAATGCCAGTCAG
AMPL2029075	CAGGCCTTCATCCTGAGGATTTTAT	AGCAGTATAAGCAATATGGAACTCG
AMPL2029065	AGAGTTCACTCCAAATCAGTAGAGA	TTGGCAGTTCAAAAGACTCCTGAAA
AMPL2029093	ATTCAGAAAGTTAATGAGTGGTTTT	GGGAAAACCTATCGGAAGAAGGCAA
AMPL2029127	GGAAACATGTAATGATAGGCGGACT	AAAGTAGCTGATGTATTGGACGTTC
AMPL2029087	AGGCATCCAGAAAAGTATCAGGGTA	AAAGGTAGATCTGAATGCTGATCCC
AMPL2029131	CCACCTCCAAGGTGTATGAAGTATG	AATACTCATGCCAGCTCATTACAGC
AMPL2029061	GTTTGATCTTGGTCATTTGACAGTT	CTTTACAACCCACAAAATCTCTTGG
AMPL2038108	TATCTGTTTTTCAACAAGTACATTT	TCAGGGATGTATGTGCAGTTTGTTA
AMPL2029078	TTTTGTCCATGGTGTCAAGTTTCTC	ATCTTATAGTTTTGCCAAAAATCTT
AMPL2029079	CCCTTGTATTTTACAGATGCAAACA	TAGAAGCAGTCCTCCTGCCTTAGCC
AMPL2029084	CACAGGTAACCTTAATGCATTGTCT	AACCCGAAAATCCTTCCTTGGTAAA
AMPL2029070	TAGAGGTTTTCTACTGTTGCTGCAT	GCTGTCCATGAAAACTCAGGAAGTT
AMPL2045923	TTTTTAAATGGCTCTTAAGGGCAGT	AGCAACCACAGTAGGAAAAAGTAGA
AMPL2029066	TGAACGAACTTGAGGCCTTATGTTG	ACCCAGGAAACACCTAACTTTATAG
AMPL2029058	AGAAATGGATTTATCTGCTCTTCGC	TGGGATTCCTATGATTATCTCCTAT
AMPL2029105	GTTGTCATTAGTTCTTTGGTTTGTA	TCAGCACAAGAGTGTATTAATTTGG
AMPL2034293	GAGGGCTTTTCTTCAGCCGTCGGTT	TTTATCTTCGACGACGCCGAGAAGG
AMPL2035876	GTCCGGGAGAGGGTCGCGAGCCTCT	GATCCCGCCGGTCCCACGCAGCCCG
AMPL2043544	ACAAGCGAGAAAGCCTTTGCGGATG	GACTTCGCCGCCGGGAAGGGCGGCC
AMPL2040111	AGCGCTATTACAGCTTTTAGTCACT	CCCTTCTGCTTCTTGATGAAACCCC
AMPL2032708	CTTTCCTTGGGAAGTTCTGGCTTAT	CACTGTCAGGATACAAATGGCAACA
AMPL2043451	AAAGGACTAAATAGAACCAAAAGAG	TGCTAGGAAGACCCGTCATAGTCTT
AMPL2043361	ATCTGGTCAATAACTGTGCTCCTTC	CTGTTCAGAGAGGAATTAGGGTAGA
AMPL2047494	CATGGCTTCGATTAGGTTCTAAAGC	TCGTTTCCAAACTACACGATTCACC
AMPL2034273	TATTCAATCACATCTCACCATCAGG	TGGAAGCTAATAGTACAACAGCAAC
AMPL2037905	CCAAGGTCAATGTCCTTAGTTCATA	ACAAATTCACCACTGAAGAAATCAT
AMPL2037462	GGAAGGAGTCATCACACAGGTTTCT	AACTCAGATTTAGCTGCCACTACAT
AMPL2029844	ATCGAGTTCAAATCCAAAATCCTGT	ATGCAGATTACTATGGCACTAGTGT
AMPL2032583	TGTATCCTTAAAGTCAGGGCTTTAG	CAGAACTCAACAAATCTATGCATGT
AMPL2038964	TGAGCACCACTACTTCGACTTAAGC	GCAATTTTCTTCAAGTGGTTCTGGA
AMPL2045867	AAAAAAGTTCAACATCGGCACCAAA	CGTCTATGCTTCTTCATCAGGGGGC
AMPL2413352	GAGAAGTGAAAGCTGAGGATTGCAT	GTCATCATGCTTATGTTAAACTCTG
AMPL2413861	ATTTTGAAACAGAAGCAGAAGATGA	TTGAATGGAATTCTGCATATTGAAG
AMPL2180495	TTTGGATCATGCCCTCAATCAGAAA	TGACCTAGCTGAAACTGATAGAGGA
AMPL2412979	ACAAACAAAGAGAGTTAGCTGGTCA	AAAGATTGATGCCACCCTTACTAGA
AMPL2414173	GCAATTATGTTAGCTAGGAGCAGAA	CAGAGAATAGTGCCTCTAGTCCTCC
AMPL2412671	CACCTTATTTACTGGAAGCAGCAAG	ATGGTGGTTTGTAATATAAGGTGTT
AMPL2412895	GGGTTTACCTTTTTCTTTAGGACTT	TTGTGGAAGATGAAGCAAAGATATG
AMPL2414164	TTACTTCACTAGAAAAAGCAAGTGT	ACACTTGAAGTGACCTCTTTAAAGT
AMPL2413174	TGTCCCACTGGAAAACTGGATTTAT	GCTCTACTATCTTATTAAGTGCACA
AMPL2412135	AACGACAATACAATGACCACCATTC	GCTGTCACAAGTAGAATTTGAAAAG
AMPL2292449	GAAAAACAAAATAAAATCTCTACCC	CCTTGGTAGGTAAGTGGAGTGAAAT
AMPL2412299	TATTTTCAAAATGACAAGAATAAGC	GGTTTTGTATAAAGTTAATTGCAGG
AMPL2412652	TCTCTACTGGTTTATGGCATAATCT	AATCCTGAGTGAAAAGAAAATAAAT
AMPL2412220	TCACATTGGCTTAAACAAATGAAGT	GTAACTGGAAATTATTTCATGGTCG
AMPL2412354	ATTCTAGGTTTGGGTTGGTACCATT	CACAGTAAGCTTCCTAGGGTAGAGG
AMPL2413726	GTGATCTGCCTAAAGCAAAACATTT	GCTACCTTCCAGAATACTGAAACAT
AMPL2411911	TTGCCCAGCCTCTTCTAAAGATAAT	CCTTCAGTGTTTCTACTTCAATATA
AMPL2411675	GGGTCATAGGTTTTAAAAGTTTTGC	GTCTTCTTGCTCAGTACCAGCATTT
AMPL2413183	AGTTTCTTTTTCCAATTCCCTCCCA	TCCTTTTAAAAATAGCCTAATTTGG
AMPL2413257	TTCTCTTGTTCTGCTGAAATAGTGT	AGTGAATTAGAAGTGATTTAGTCGT
AMPL2413384	TCAGCAAGTTACAGTGTAACAGAAG	ATTGTTCCTTGCCAGTTAAGCTTTA
AMPL2413019	GCCTGCTGTTGTTAAATCTATTTTG	TGCTGTAGCCTCATTAAGTAAGAAG
AMPL2414155	TGATCAGCACACATTACAGACTTTC	CCTTCTTCCTACTCATGGAGATGTA
AMPL2413083	GTGGCTTTAATGATGTTCCTCAAAT	CGAGAACTAATACAAGATGCTGACA
AMPL2412445	GTGTCCATCCTGAGGTAGTCGGTAA	TGGGATTTGGTCTTAAAGCTTGGGA
AMPL2414283	TGTTGTTCTACTAAACAAGGAAACA	TTGCTAGATGGGAAAAACGTGAGTA
AMPL2413921	CCATGTGAGGTTTGATAACGTTTTT	TCAGGGGTTCCAATGACTATTCTTT
AMPL2414049	TTTTGGCCTTTGAGAACAACTAGCC	GGAATTTTCTAAACCAATTTTTGAC
AMPL2413797	TTACATCCTGGTTCCAGTTTTCTTC	TAGTTACAGCTGAACATGGTAGTCA
AMPL2411559	ACAAACAATGACATGAACCAAGGAA	GAGTGGTCAAAAATCCATAGACGTT
AMPL2412830	GGGCTGTAGAGAATGATTGATGTTT	GCACTTCATCAACTTGTCAAGGTAA
AMPL2412917	TTTAAACTTCAGATGGAGAGAGACC	AGTATTCTTTATCCAGACTGGTTCA
AMPL2411741	AGGAAAGCACTATGTCTTCAATGTG	GAAACTACTGATTGCAGCTAAACTG
AMPL2412236	CCGCTGTGATTTATAAGACTAGGAA	TAAAGCTTACCCGTCACAGCTTGCT
AMPL2149196	AGCGCCCAGCTGTGTGTGCTGCTGT	ATCGGTTCTTTAGTTGAATGGCTTT
AMPL2150145	ACCAGTAATTTTTGGTTCTAGAATT	CGAAAGAAATGTACCTTCTTTCACT
AMPL2150138	GAGGAAAATGAATCCACAGCTCTAC	CGATAAGCACAGCTAGGGATTGTCA
AMPL2149199	TAATTAGACTCCTCTGGGAAGGTAG	CCAGGTTCTAGCCCAGGTATTCGTA
AMPL2150367	GTGGCCTGTTAATTCTGGCATACTC	ACAGAAACATGTTTACTTTGTTGAG
AMPL2150236	AAGGATCAGATCACCAGTGGAAAAT	CTTATTTTCTATTGTTAGTTTCACA
AMPL2148778	TGCTGGGATTACAAGCCTAAGGCAT	GAAGTCTGGGCAGAAGTCTCAGAGA
AMPL2412311	GAACCTTATGTGGAACCCCCACCTA	GTCACAAATGTGTCTTGCTCTGTTG
AMPL2413862	TATGTTAATCTTTTTATTTTATGGC	CACAGACTGGTAGGAGGTGATTAGA
AMPL2150278	GCTGTGAGATGTGTGTGTTGGTAAC	TGGGAGCGTAAAAAGGATGAGAATC
AMPL2149858	TTGTTTTATTGTCTTCTGTCCAAGT	AGGGACCGTGGATTAAAACTCAGAA
AMPL2411776	CTCTGGGCAGATGTTCTAAGCTCTT	TATGTATGTAGTAGTGGGGCCCACA
AMPL2149206	TTGTATAAGTAGAGCTGGGTTTGGA	AAAATATGAGAAGAGTATAAAGCCT
AMPL2411640	TTCGAGAGGAAAACATGTAAGAAAG	ATGGAAAATTTTGGGGCATCTTTGA
AMPL2412389	TTTTACACTGGTGAAGTTTCACTGT	CTATTGGTTCAGCAAGAGAGGCAGT
AMPL2115005	TTTAGAATCAGTGATCGCCTCTTGT	GTGATTGGTGGTTTCTCATTTCTGA
AMPL2414109	CTATAAATCTCTGCTATTCAAAGTC	CTCTCTCATAGGAGGAAAATTTGTC
AMPL2070078	CGTTTGATACATGAAATTCAACAGC	AGAGCTGGTAATTTGGTCATTGTTT
AMPL2149208	CACCATCCCCGGCCAGTTTGCAGTC	TCTGATATCTGAAGACTAAGCTGTG
AMPL2150036	GTAGAGACAGAGTCTGGCCATGTTA	CTAAGTATGATGTTAGCTGTGGGTC
AMPL2148873	CCAAGTAGCTGGGATTACATGCTTA	GTCATCTGATCCTCCTGCCTCAGCC
AMPL2411985	CTCCTCTACCAGCACGATGCCAAAC	AAGTTGTATTACCAGGTGGAAGGTT
AMPL2411596	TAAGTCTTGTGCCTTGAAACTCACC	ACAGTGTCCACTCAGGAACTCTATT

[Targets]
TargetA	TargetB	Target Number	Chromosome	Start Position	End Position	Probe Strand	Sequence
AMPL4528472	AMPL4528472	1	chr1	204494537	204494809	+	GGGAATTTTCTGCATTAGAATAGATGTTATAAATTTTTTTTTCTATTTAGTTTTACCAACAGACTGCAGTTTCTTCACTACCAAAATGACATCATTTTCCACCTCTGCTCAGTGTTCAACATCTGACAGTGCTTGCAGGATCTCTCCTGGACAAATCAATCAGGTAAATCATTTTCGGTATTTCTAGTTTTTTGGTTTTTTTTTTTTTTAATTTTTAAAAAGT
AMPL4528583	AMPL4528583	1	chr1	204495401	204495578	+	TTCCATAGTTTCAGAAACCTACTTGAAATGTAAATAGCACATTTATTTTATGTTTATATCAGGTACGACCAAAACTGCCGCTTTTGAAGATTTTGCATGCAGCAGGTGCGCAAGGTGAAATGTTCACT
AMPL4528541	AMPL4528541	1	chr1	204499726	204499999	+	ATGAATTTGTGTTTTTGGTAGCAGCTGGACAGATCACAACATGGTATTTTATTCCATGCAGGTCATGCACTATTTAGGTCAGTACATAATGGTGAAGCAACTTTATGATCAGCAGGAGCAGCATATGGTATATTGTGGTGGAGATCTTTTGGGAGAACTACTGGGACGTCAGAGCTTCTCCGTGAAAGACCCAAGGTAAAAACAGTGAGGGCTTGCGTATCTTT
AMPL4528571	AMPL4528571	1	chr1	204501206	204501477	+	GAAATACATTTAATATTTAACGGCAAACCACTGATATCTTCATAGTGGCATTTGGGGTTGTTAATTTTTTATCTTCTCTCTTTAACAGCCCTCTCTATGATATGCTAAGAAAGAATCTTGTCACTTTAGCCACTGCTACTACAGGTATGTCACATCATATTTCTTCAGTCTGTATCACAGCTTTGAGTTCAAGGGGGCAAATGATGGGAAAACAAAGAAGAT
AMPL4528547	AMPL4528547	1	chr1	204506432	204506703	+	GGACTAAACCTGGCTCCCGGGTTGTTTGCTGAGGTCCTTTTTGTGTGGAAAGAATGGTTATTACCAGGGAAGGTTTTCCTTTTGTTTTACTTGCTATCCAGATGCTGCTCAGACTCTCGCTCTCGCACAGGATCACAGTATGGATATTCCAAGTCAAGACCAACTGAAGGTAAAATCACCACACGGTGACTTCTTTTGTTGTACAGAGTGGCCCCTTCTCTG
AMPL4528480	AMPL4528480	1	chr1	204507280	204507545	+	CTGCACTGATGGACACCTTTCCCTTCTTTCAGCAAAGTGCAGAGGAAAGTTCCACTTCCAGAAAAAGAACTACAGAAGACGATATCCCCACACTGCCTACCTCAGAGCATAAATGCATACATTCTAGAGAAGGTATGTTTTGGATTAAGGCTATATAGACTTTTGTTCTCTTCCTCTTCCAACCTTTTTATTTTTAATCTCTCCGTATGTGAAGTA
AMPL4528511	AMPL4528511	1	chr1	204511758	204512026	+	TGGTTCTTTCTTTCTTAGAACAGGAATTTCTTTTTACCTATTTTATAAAGAAGTTTTAAGTATTCTAAAGATAGTCTTAGTTATTACGTATTGTGCATAGTTATCATTCTTTTCATTTGACTTCTATAGATGAAGACTTAATTGAAAATTTAGCCCAAGATGAAACATCTAGGCTGGACCTTGGATTTGAGGAGTGGGATGTAGCTGGCCTGCCTTGGT
AMPL4528492	AMPL4528492	1	chr1	204511940	204512149	+	GGATTTGAGGAGTGGGATGTAGCTGGCCTGCCTTGGTGGTTTTTAGGAAACTTGAGAAGCAACTATACACCTAGAAGTAATGGCTCAACTGATTTACAGACAAATCAGGTAAATTTCACATTTGAAGGGAAGTGGTTTTTTTTCTTTTGAAAGGGTAACA
AMPL4528596	AMPL4528596	1	chr1	204513604	204513871	+	ATACAGAAACTCATGTTTGTTTTTTTTCTGTTAGGATGTGGGTACTGCCATTGTTTCAGATACTACAGATGACTTGTGGTTTTTGAATGAGTCAGTATCAGAGCAGTTAGGTGTTGGAATAAAAGTTGAAGCTGCTGATACTGAACAAACAAGTGAAGAAGTAGGGAAAGTAAGTGACAAAAAGGTATGTTGTGGAAAAATTCCATGTTGATTCTGTT
AMPL4528666	AMPL4528666	1	chr1	204515802	204516073	+	TGAGTTTTAAATTGAAGCAGTTGTCTTTTTTGCTTTCAGTTAATTAGCCTCATCTAAAACAAGTAAACATTACTAATGAGATGTTTTTGCCTTCACAGGTGATTGAAGTGGGAAAAAATGATGACCTGGAGGACTCTAAGTCCTTAAGTGATGATACCGATGTAGAGGTTACCTCTGAGGTATGAATCTTTAGCAAGAACTATTTTGCACCAGCCCCATCTT
AMPL4528658	AMPL4528658	1	chr1	204518176	204518450	+	TAACCCCCTGAGTATTAATTGGCTTCACTTGTCTTTGTAGGATGAGTGGCAGTGTACTGAATGCAAGAAATTTAACTCTCCAAGCAAGAGGTACTGTTTTCGTTGTTGGGCCTTGAGGAAGGATTGGTATTCAGATTGTTCAAAGTTAACCCATTCTCTCTCCACGTCTGATATCACTGCCATACCTGAAAAGGAAAATGAAGGAAATGATGTCCCTGATTGTCG
AMPL4528694	AMPL4528694	1	chr1	204518363	204518640	+	GAAAAGGAAAATGAAGGAAATGATGTCCCTGATTGTCGAAGAACCATTTCGGCTCCTGTCGTTAGACCTAAAGATGCGTATATAAAGAAAGAAAACTCCAAACTTTTTGATCCCTGCAACTCAGTGGAATTCTTGGATTTGGCTCACAGTTCTGAAAGCCAAGAGACCATCTCAAGCATGGGAGAACAGTTAGATAACCTTTCTGAACAGAGAACAGATACAGAAAAC
AMPL4528603	AMPL4528603	1	chr1	204518505	204518778	+	CTCACAGTTCTGAAAGCCAAGAGACCATCTCAAGCATGGGAGAACAGTTAGATAACCTTTCTGAACAGAGAACAGATACAGAAAACATGGAGGATTGCCAGAATCTCTTGAAGCCATGTAGCTTATGTGAGAAAAGACCACGAGACGGGAACATTATTCATGGAAGGACGGGCCATCTTGTCACTTGTTTTCACTGTGCCAGAAGACTAAAGAAGGCTGGGGCT
AMPL4528506	AMPL4528506	1	chr1	204518646	204518917	+	GAGACGGGAACATTATTCATGGAAGGACGGGCCATCTTGTCACTTGTTTTCACTGTGCCAGAAGACTAAAGAAGGCTGGGGCTTCATGCCCTATTTGCAAGAAAGAGATTCAGCTGGTTATTAAGGTTTTTATAGCATAATGGTAGTACGAACATAAAAATGCATTTATTCCGTTCACTTACCACATTATTTGAAAATCAATCCTTTATTTAATTTTATTTC
AMPL4129831	AMPL4129831	1	chr1	226549022	226549292	+	GGTTTAGTACAGGTACTACCCATCAGCAACTTAGCGGCCAGGTGAGTTGGTGCAGAAGCGCTTCGGGTGAATTCATACCAGAGCCACCGGGTGTGACTCGGCTACCTCTCCCAATTACCACAGGGAGGTCTTAAAATTGAATTTCAGTTTCAGCAGATACTTCAGATTTACCTGAGCAATATCATAGACAATGTACCTGAGGGGAAGCTTGTTAAGGAGCC
AMPL90269	AMPL90269	1	chr1	226549590	226549863	+	TCTGTAGCTCGAGAACATCCCTTTGTGCTCACACAGCATACTCAAGAAAGGATACTCGTTATATAGTAGAGAGGTGTCATTCACACCAGATGAAATCCCGGTCCCAAGAGGAACGTCTACACCATCCAGACTAATGTTAGCTGAAGGATCAGGGGTAGTTTTGCCCAAACCTGAAAAACAGAAGTCACAAGTGACATGAACTGTGAGTACAGATGTGGCAAAGC
AMPL3222302	AMPL3222302	1	chr1	226550602	226550872	+	CCACCACCCCCCAAACAACAACAACAACGCACACACACCCCTCGAAAAGATAAAATGAATCTCCAGCTGTTTGACAGCCAGCCACAAGGCAGCCTTCTCAGGACAGCAAGCCCCCGGCTTCTGTGCTGTCCAGGGTGCCTCGGGCTGTAGCAACAGCTTTGGAAACACTTTACCTTTGACACTGTGCTTGCCCTTGGGTAACTTGCTGATATGTGAAGCGT
AMPL4129787	AMPL4129787	1	chr1	226550774	226550999	+	CCTTTGACACTGTGCTTGCCCTTGGGTAACTTGCTGATATGTGAAGCGTGCTTCAGTTCATACCTATTCAAAAGAGGACAGTCTCAGAAGAGGCCTTCACACTGGGCTCTCGAAACCAACAGTTTGATTAGGAGAATAAGATCAGATACAGAGATGAGATAAAAGTCCACAAAACC
AMPL4129801	AMPL4129801	1	chr1	226551572	226551825	+	ACCTGTCCCCATGAAATGCCATCAGTCCCAGAGCCAGGTTTACTCACATGTTTCCAAGGGCAACTTCTCCCAACAGGATTAAGCCTATTGGGTCTCCCTGAGACGTATGGCAGTAGTTGGCACTCTTGGAGACCATGTCAGCGAAATAGATCCCTTTACCAAACATGTAGCCTGTCTGGAAGGTCGGAAAAGGGAGAGCTGAGA
AMPL4129794	AMPL4129794	1	chr1	226552616	226552887	+	TTCTTTATGGAGACACCTGCAGAGACAGGCATTGCCCACCCCTCGCCAGGCCAGGCACATACCACGGGCGCTTCAGGCGGGGCTATCCGAAGACCCTGGGACAGGATCCCAGCAAAGTTGGTGGTCCTGGACCCGTGCCACAGCAATCTTCGGTTATGAAGCTGCTTAAAGGGCTTGTAACGCTGGCATTCGCCTTCACGCTCTATCTTAAAGATCTGGTTG
AMPL4129827	AMPL4129827	1	chr1	226552798	226553074	+	CTGGCATTCGCCTTCACGCTCTATCTTAAAGATCTGGTTGGAGTAGTAAACAAAGGGAAGGACAAAAGAAGCCATTTGTTACTCTGGTTGACTGAAAGACAGGACTGGATACACGAGAAATGACCGGCTGTCCCTAAGGCTAGAAGACTTAAGGTCTGCTGCAATGTAAAAAGTGTTTTCCACAAGGCTGGGATGGAAGGTCCAGGTCCTGCCCAGCAGCGCCCAGC
AMPL3223586	AMPL3223586	1	chr1	226553524	226553796	+	TTTAAAGTAAATAAACTGCTCTTTTCTACCCAGGCCCAGGTTGGAGGAGTGGGCAGGGAAGAGCTGGCAGGACACAGAAGGAAGTGGGGGAAGAAGGGATTCTTACATCGATGACTTCCAAGTCATACGCATTGTGTGTGGTTGCATGAGTGTTCTTAACATACTTCCTGATGATCTCGGCTTCTTCAGAATCTCTGTCAACCACCTGGATAAACAGAATCTT
AMPL4129803	AMPL4129803	1	chr1	226553640	226553858	+	TCCAAGTCATACGCATTGTGTGTGGTTGCATGAGTGTTCTTAACATACTTCCTGATGATCTCGGCTTCTTCAGAATCTCTGTCAACCACCTGGATAAACAGAATCTTGGGATTAGCACAAAAGAGACCCAGGAGAGCTACAGAGGAGGAATGCTCAGGCTCAGTCAATG
AMPL4129792	AMPL4129792	1	chr1	226554972	226555246	+	CCCAAAGGTTCTCAAAGGACCACCAGCAGCAATGTCCGGGAACTTGTTAGAAAAGTGAATTATTGGGCGCCAGCCACCTGTGTTTTAACAAGCTTTCCAGGAGATCCTAACACACATGGAAGTTTGGGACCGCTGCTCTCAGGATGAGAGGTTAAGATGCTTGAGGAAGGCCTGACCCTGTTACCTTAATGTCAGTTTTGAGCTTCTCATAGTTGACATCGATGG
AMPL2837878	AMPL2837878	1	chr1	226555143	226555420	+	CTGACCCTGTTACCTTAATGTCAGTTTTGAGCTTCTCATAGTTGACATCGATGGGATCCTTGCTGCTATCATCAGACCCTCCCCTGAGCAGACTGTAGGCCACCTCGATGTCCAGCAGGTTGTCAAGCATTTCCACCTTGGCCTGGAGGAGCAAAAGAAAGCCCCCGACTTAGGTATCATGGTGAATGAGACAGACTCACCCAGGTGGCAGAGAAAACCTACATGCAG
AMPL4129776	AMPL4129776	1	chr1	226555749	226555988	+	AAGGGCAAGAGGGTGGCCCTCCCAGCATTGGTGCTGCCCTCAGGGATCATGATGGGGAGGGACGGCTGCAAGGTAGTCACACCCCAGCCCAGCAGACCTGCAGTCCCTTCTGAACCCTTGCGCTACCTGCACACTGTCTGCATTGTTCAGGAGCGGAGGCTTCTTCATCCCAAAGTCGTGGGGGATCAGG
AMPL4129796	AMPL4129796	1	chr1	226555876	226556145	+	TGCACACTGTCTGCATTGTTCAGGAGCGGAGGCTTCTTCATCCCAAAGTCGTGGGGGATCAGGGTGTAAAAGCGATTTGAGAGATCCAGGATCTGAGAGTCGCTGCTGCCCTGAGACACCGCCTGGAGAGGAGGGGACAGAAGGAATGCAAGACTGAGGGAGCAGCTCCAAGCCCCCGGCCAGGCTTTCTCTTTTAGCAGGTGGGTGCTGCAGCAGGTCC
AMPL3202189	AMPL3202189	1	chr1	226557956	226558232	+	ATTGAACTGAAAAAAATCGAAACCCTCGTGAAGTGCAGTTCAGTACTTCCAGTTTCTTAACCTTGAGTAAATGTTACCCCTGCCACCCCCAGGTCTCACCCCCTAAGTCGGCCAGAGGAGGGTTCCAGGAGGCCCCTGGTAGCCCTGTGCTTACCTGCTGGACCTCACTGAGGATGGAGTATGCGGCCTGGATCTGCCTTTTGCTCAGCTTCCCCAAGGGCATCTTC
AMPL4129826	AMPL4129826	1	chr1	226558140	226558360	+	GGCCTGGATCTGCCTTTTGCTCAGCTTCCCCAAGGGCATCTTCTGAAGGTCGATCTGAGGAGACAGGGGATTTCGCTCTGAAAGCTGGGCACTGTGCAGTGTGATCGCAGGAGAGCTGGACCGGGCAGCCCACCCTCAGGCCCCCAACAGGAGCAGTCAGGAGCCTGCTGG
AMPL3201405	AMPL3201405	1	chr1	226561767	226562030	+	GGACAGGTACAAGAAGCTGACAGCCAATGTATTGTTTTTGAAACAGAAACAAGAACAGGCAGACAGCTCTTCACTAGCTCAGCAAATAATCATCCACAGCAAATGCTCACAGATAAAATGATAAAGCGCAATAACCTCATACTCCACCATGGCTTTCTTCATACTTTCCACATCAAAGATCATCTTGATGAGGTCCTGAACTGGCTTGGGGAGC
AMPL4129774	AMPL4129774	1	chr1	226561929	226562200	+	ACTTTCCACATCAAAGATCATCTTGATGAGGTCCTGAACTGGCTTGGGGAGCTTGGACTTGGTGCCAGGATTTACTGTCAGCTTCTTCACTGCCTCTTCATCCTTCAGGAAAAAAGCACATTGCTAAGAGACCCAAATCAACAACTCAAGCAAGGTATCTGCGTCTGTGGGGCTGGACTGCAGACAAAGGACACAGGCTAGAGTGCCACCAGCAAAAAAAGC
AMPL4129824	AMPL4129824	1	chr1	226564745	226565016	+	TTCCTAGAAGCAGACAGTGTAAGGGCATTATGTGGTTACCTGGCCATAGTCAATCTCCAGGGGGTAGAACTTTTTGGGATACTTCGTGAAATTTTTGGAGTGCCAAGCGTTCCCGGTTTTTTCTTCATATAATTTCATGAAGTGCTCAATGGCATCCTCCTTGGACGGCATCTGTTCCAGTTTGTTGCTACCGATCACCGTACCCACACGGCCCCAGGACCT
AMPL4129812	AMPL4129812	1	chr1	226564844	226565111	+	GTGCCAAGCGTTCCCGGTTTTTTCTTCATATAATTTCATGAAGTGCTCAATGGCATCCTCCTTGGACGGCATCTGTTCCAGTTTGTTGCTACCGATCACCGTACCCACACGGCCCCAGGACCTGAATATCCAATACCTGCAGTGGGAAGGAGGGTGTCAGATACACATGTGTGGGTCAGCTGTCCCATTTCAGGAGCTCCCCTTTCCTGCCATTACAT
AMPL2070333	AMPL2070333	1	chr1	226566638	226566905	+	GTAAGTGGCTTCTTTCTCCCCTTTAAGCAAAGGCCTTATAATTTGTTTTTGATCTCTGTGATTAGATTTCATTCCCCAGGCACTGGGCCTAACGGGTTTCACAAGGCTGATGGCACAGCACTAACCAATGCAGGACGGGCCCATGTCTCTGCACAACCAGGCTACACCTGCAGAACTCACCTGTTTTCCTTGTCGTCCTCCAGAAGCTGCAGCTTGTA
AMPL3209352	AMPL3209352	1	chr1	226566834	226567093	+	CCTCCAGAAGCTGCAGCTTGTAGTAGGAGTTGGTTCCTTTAACGATGTCCACCAGGCCAAGGGTGGCACTGAAGACCTTCCCACCTTTCTCCAGGACATGCGCAGAGTGTTCCAGTCCTGTCCCAGAGGAAAAGCACCTACAGTTTTCTCTCCCCTTGAGGTGCTAGCACTCTCACGGAGAAGGGATCTGCAGGCCTGAGGTTCACGCCT
AMPL4129775	AMPL4129775	1	chr1	226567193	226567467	+	CAGCTGGGGGTTGGGGGGCGGCACAGCCCACTTTGCTGGCAGTCCTGTTTGCTTACCAGAATCAGGATCCACAGCTGCTCCTCCTTTAAGAGTTAATTTCATTCTCTTTTCAGATTTGTTGATACCTTGGAGGAGAACAGAAAAATGTAAACATGAAGTTAAATGTAACTAAAAAGTAAGGGGAAGGTAGAAGGCAAATGAGTTGTTCTCATTCCCATCATCTGT
AMPL4129790	AMPL4129790	1	chr1	226567509	226567767	+	GGACACAAAGGGAGAGGTTCCGTGGACAACAACCTGGCCACCAATGTCCCTGGCTTTTGGCCCTGGAGGGGGCAGCTTGGGGCCCTCACCTTCCTCCTTGACCTGGCCCTTGCTTTTTTTGGAGAGCGCAGCCCCTGACTTCCCTCTTGGGGCCACAACTTCAACAGGCTCTGCCTTCACCTCTGCCCCCCAAGGGGACAAGATGTGCG
AMPL3228399	AMPL3228399	1	chr1	226567683	226567930	+	CTTCACCTCTGCCCCCCAAGGGGACAAGATGTGCGCTAAGAACAACTCCTGAAGGCTCTTGGTGGAGGCGGAGACGTCCTGGAGGAAGTCCTCAGACACAACTCGGATGTTGGCTTCCTTTACTTCCTCCATCTTCTTATTCATCTTTTCCACCTCCTCTGTTCAAATTGAAAGGAAAAAAAACCAAAATACAAGTTT
AMPL4129765	AMPL4129765	1	chr1	226568682	226568935	+	GTCATCACAATCATAAGATACAGAAGCATTGTCCCTGTTGCACAAATTCAGATTCAACTCACTTTTGGTGCTGATGCACAGGGAAGCCTTGTTGGCCGTCCCCGTCAACTTCCCCCCGAGTTTCTCAATCATGGCCTTCACTTCATCCTTGTTCCGGGACAGCTTCCCGAGAGTCAGGATCTTCATGTTGGATAATGGCTTATC
AMPL4129770	AMPL4129770	1	chr1	226568878	226569091	+	GGCTTATCTGGGATGAAAGGAGAGAATCATTCAGCAAGGCCAGCTCTGGTGCTGCTCCCCAGTAAGGGGAGGTGGAGGAGCAGGTGAGCCAAGCAGCGAGCTCCTGGGAAAAGCCTATGAAAATACACTCGCGAGAAAACAGGACGGGACAGCAAGCTGCCACC
AMPL3224882	AMPL3224882	1	chr1	226570672	226570926	+	CTGCAAAGCAGCTCTAAGACCGGGGTCCCAAATGCTGTACCTGCTGAAGCAGAGGAGTTCACAGCAGCAGGAGCCGAGGCTGTGGAGGGCGGAGGCGTGGCCGCCACGGAGGCGCTGGTTTCTGGGGGGAATATACGGTCCTGTTTTTTAACCTTCAATTTCTTGAGGTAAGAGATTTCTCGGAATTCCTAAAAAATATTAAGTT
AMPL3207961	AMPL3207961	1	chr1	226570859	226571126	+	CCTAAAAAATATTAAGTTTTAGTTAAGAAGCCAGCTCTCCCTTGAGGTAACCACCCCATAGACCAAAGAGGATTTGGCTTGTCCAAATCAAATAATCTCTTTTTTTCTTCTTACAATAAAGAGTAACAAAAAATAGAAAAATGTGAGGCTTTAAGGATGAAAGACAGTATTATTGCTGCTACAGTACTTATTTCCGGTACTTTTACATTTATAATAGG
AMPL2069532	AMPL2069532	1	chr1	226572999	226573263	+	TTCTACATTTGCGTAGTTTGCAAACATGTAATTTTATATTCTGGTAAACAGGATGACGCAGCTGTAAAGAAGTCTGAGGAACATGGCCCTGCAATCTCAGGGACCTGAAGTATAAACAAGCGCAGAAAGTGGGGCCAGGTTTTTCTCCCAACAGATCCCAGGATCTTCCCCTACCCCTTACCTTTGGGGTTACCCACTCCTTCCGGTTGGGTGTC
AMPL4129786	AMPL4129786	1	chr1	226573183	226573458	+	TGGGGTTACCCACTCCTTCCGGTTGGGTGTCTGTGTCTTGACCATACACTTGGTCCAGGCAGTGACGTCCCCAGTGCAGTAATAGGCATCGCTCTTGAAGACCAGCTGACCCGAGCATTCCTCGCAGGGAAGGAGGGCACCGAACACCATGCCATCAGCTACTCGGTCCAAGATCTGCAGCCAGTGGAGAAACATGTCAGAGGGCAAATGCGGGACTACAAAAAAG
AMPL2070273	AMPL2070273	1	chr1	226573912	226574188	+	GAGGGCCTCCCACACTCCATTGGGACAGTCACTCCACAACGACGGGGTCGGCCTCACATGCGTGTCCCACTTAACACAAAGGCAGCTCACCGCCGACTCCCCAGAAGGCACTTGCTGCTTGTTGAAGATGAGTAGCTCCTTCAGGTCATTAGTTGAACACACTTTCTTTAGCTCGTCCTTGATGTTCCAGATCAGGTCGTTCTGAGCCTATGGACAAGACCCAGTGG
AMPL3226960	AMPL3226960	1	chr1	226574064	226574338	+	TTGAACACACTTTCTTTAGCTCGTCCTTGATGTTCCAGATCAGGTCGTTCTGAGCCTATGGACAAGACCCAGTGGCTGAGAGGCTAGCTCTTTTCAAAGGAAGAATCCAACTGGAGGAGGAGCCCTGGTCATGCTGAGCCTCCAGTTATACCCTTGTGCACCAGCGAGCTGCCCCTGCAAATCTGGGTGATTAGCACAGGATTTGACTCCCAGTCATGCTCCTGT
AMPL4129763	AMPL4129763	1	chr1	226576302	226576566	+	TCGAAAGGAGACACAGAGCTGAGAACTCACCTTTAGGGCTTTTTCAAGCTTACTATCCTTGTCTTTTTCTTTTTTAGATTTCTTCTTCGCCACTTCATCCACTCCATCCACCTCATCGCCTTTTCTCTTTCTGAAGGAGACACAGGATATGAGAGACAGCCAGAGCCATTAAAAGTCTGACACCCAATGACTTGCGGTGATGCAGTATCTTAATG
AMPL4129833	AMPL4129833	1	chr1	226578015	226578275	+	CTGTAGGGCCTTTGGGCCTCCCTTGAACCCCTCACTGAACCCCCAGGGCAACCCCGCAGTGCTCCACCCACCCTTCACTCTTGACTCCTGGGAGCTGCTTCTTCAGGGCTTCTTTATCCTCTGTAGCAAGGAGGCTGAAGCCCTTGAGCTGACTCGCACTGTACTCGGGCCGGAAACCCAGCTCCTCCCTGTTCTTGACAAAGCAGCCTGG
AMPL3218399	AMPL3218399	1	chr1	226578144	226578394	+	GGAGGCTGAAGCCCTTGAGCTGACTCGCACTGTACTCGGGCCGGAAACCCAGCTCCTCCCTGTTCTTGACAAAGCAGCCTGGATGGTACCAGCGGTCAATCATGCCTAGCTGTGGCTTCTCCGGGTCCACCATCTTCTTGGACAGGCGCACCTGGCCCTGCAGGAAAAACCATATGTGGTACCAAGGGAGCGACAAGCAAG
AMPL4129800	AMPL4129800	1	chr1	226579779	226580052	+	CCTAAAGCCCCCATTTCTTCTTTTCTCTTGAGATAGCCAATAACATCATTGCAAGCAATCCATAAAGTTCAGGGATCTGGGCCCCCAAGATCTTACCTTTTCTATCTTCTCCATACACCCCTTGCACGTACTTCTGTTGGACTTGGCATACTCTGCTGCAAAGTCACCCAGAGTCTTCTCTGCCTTGCTACCAATTCCATCCTGGCCTTTGCCTGGAGAATCAA
AMPL3222878	AMPL3222878	1	chr1	226579885	226580159	+	TTCTCCATACACCCCTTGCACGTACTTCTGTTGGACTTGGCATACTCTGCTGCAAAGTCACCCAGAGTCTTCTCTGCCTTGCTACCAATTCCATCCTGGCCTTTGCCTGGAGAATCAAACAGACAGCAATGCTCATCTCAACAGCCCCAAAATGCAGCTCAGAGGAGCCCCGTCCTCTTCTACCTCCCCAGGATCCTTCCACTAGGACACCTTATGCCTTGGGAG
AMPL4129830	AMPL4129830	1	chr1	226589766	226589992	+	CGCTTGATCTGCACATGTGGGAGAGGGCAAGCTGGGGGAGGTTTGCTTTGCTCTCTGAGACGAGGCCCTCCTGGGAGCTTCAGGGTGGGGGCTGAATGCCCATGCTGCCCCAGTATGTACACACCTGTCACTCCTCCAGCTTCCGCTGTCTTCTTGACTTTCTGCTGGTCATCCCAC
AMPL4129797	AMPL4129797	1	chr1	226589899	226590155	+	CTCCAGCTTCCGCTGTCTTCTTGACTTTCTGCTGGTCATCCCACCGAAGCTCAGAGAACCCATCCACCTCAACGTCAGGGTGCCGGATGGAGTGGCCCACCTTCCAGAAGCAGGAGAAGTGGTACCAGTGTGGGACTTTTCCATCAAACATGGGCGACTAGAAGGAAGAGAAACAGAGGGAAGTAAGTAAGCAGTTAACTTTTGACT
AMPL3207935	AMPL3207935	1	chr1	226595438	226595695	+	ACCCGGGGCGCCGCGTCCCCGCCCCGCCGCCCGCACAGCGGCCCGCACCTGCACCATGATGGCCATCCGGAGCGAGTCCTTGGGGATGCTCTCGCTGCATTTCTTGCAAGAGGCGCGCCCGCTCTTGGCGTACTCGACTCGATAGAGCTTATCCGAAGACTCCGCCATCCTCCCCTAGCTGCCGCCAAAGCTCCGGAAGCCCGACGCC
AMPL2412685	AMPL2412685	1	chr2	215593329	215593605	+	CACAAACCGTGCAAATTCAATTTGAAATGTTCATCTGGTATAATATTCAGCTGTCAAGAGGAAGCAACTCAAAGGACATCACACAGTCTATAAACCAGCTCGAAGGAGCCTTCCAGACTTTGCCCTGCCGAACCCTCTCTGGGTGATAATTACACAAATCTTCATAGATGATATACTGTGTGCAGAAGCGCTGATCAGAATCGGGTCTCGCATGGTATGCGACTGTA
AMPL2412761	AMPL2412761	1	chr2	215593519	215593782	+	CTGATCAGAATCGGGTCTCGCATGGTATGCGACTGTATTGATGGTCTGAGTCACGTCACTGTCTGGCTTGGGCTTTCTACTGAGGATCTGGCCCCCACCTGCAGTGACGAGCTTAATAAGGTTGTCCTTTGGATGGTGTTTGAAGGTTCCCCACAAATAGAAGTAGCATCCATCAAACAGCTTTGGCAACTGAAATAATGAGAAAACATTTGTT
AMPL2414043	AMPL2414043	1	chr2	215595029	215595289	+	AAGGGCAGAAGTTCTTCCTGATGGTGATAATAATAGTATGTCATAATAAGAACAATGAAAGTTGTATTAAAAGAAAAATACCAGCTGTTCTCTGTTGAGCCTGCTTCTGCGTGGACCTTCAGGAATTTCATACTTTTCTTCCTGTTCACATACTTTTCTTCGTAGACATGCTTTTACCCCTGACAAAAACACAAGAATTAAAGCAAACTAA
AMPL2412014	AMPL2412014	1	chr2	215609653	215609924	+	ACTAACCAGAGGTAAGAAAATTAACATCAAGTTCCTTAATCACAGGCATTAATAACCATGAAAAACAAAACTAGTCTAATTCATTTCTTAATTCTCTCAAATCCAACACTTACATTCAAATTTTAGAATCCAGCATCCATTGAGAATCCCAAGCATACACTTCAAGGTACTTTGAACTGCATCACCAGGAACAACAACATGAGTTACTAAAATACAAAAAAA
AMPL2413200	AMPL2413200	1	chr2	215609845	215610116	+	AACAACATGAGTTACTAAAATACAAAAAAAGCAGTAAGAGAAAGAAAGATACAAGCCAAAGTATTTCTTTGGCCTGCTTCTTATAACTCATCTATATTTTGTAAGCTTATATCTGAATCTTCAAAGGCAACAATTTTTACACTTAAGTGTAAGACTACTTCTATTTAGTATCTAGTTCTCTAACCTGGCCATCAATATGAAAAATCAGATCATAAACCATAT
AMPL2413626	AMPL2413626	1	chr2	215610375	215610643	+	ATTTAACATTTTTTCTACCCCACCTCCCAAAATTCAAAATCCTCACCTGTACTGTCAAACTCAGTATATTTTTTAGCCTTAAGAATTACTGCAAGCTCACTGAGCATTTTCTGTTGTTCTGAAGACAGCCCACTGCCTATAAGTACAAGAGGTCCATCCCTACGCTGCCCAGTGTTCATCTGTTAATATAAAAGGAGATACCAGTGTTAAAAACATTAG
AMPL2412298	AMPL2412298	1	chr2	215616996	215617263	+	TTGAATCCACAGTAGCTAATACTCAGGAAGTGCTCAATAATTGTTTGGTGAATGTAAGCAATTGGTCAAATGGAAATTTTTCTATTATGTTCCTTTCATAACCAATTTTAATAAAATATATAAATGTCCCAAAGCTAAATCCATACTTACTACTGAGCAGTGGCTAGCTGAGGATGATTCATTCTTCTCTGGTAGCAGCAATAGCGATTTCATACTTT
AMPL2413433	AMPL2413433	1	chr2	215617182	215617447	+	CTCTGGTAGCAGCAATAGCGATTTCATACTTTCATCATCTGTATAATCGACAGGCCGCAGACCAAATATATTACTGGTAAAATAAGTGCAGATGTGTTTAAGTAAGTCAAATGTGTGACTCGACTCAATTTTTCAACATCCTTAATAATATACAATTTTAACTAAAATAAATTACTCAGAACTCATATTAGGCAGAAGAATCTAGAATCAAAAGCT
AMPL2413513	AMPL2413513	1	chr2	215632130	215632358	+	TTCAAGAATATAGGTCCATTTTAAAAATAATTTTTACGTTGAACTACTTACACAGCATTTCTGGAGGCTCCATAGGAAAGTAACAGCTTGACTATATCCACATGCCCATTCTTGGCTGCATCGTGAAGTGGTGAGTCATTTTGATACCCGGTGGTGTTCACCAATGCCTTATGCTGGAG
AMPL2412431	AMPL2412431	1	chr2	215632276	215632542	+	CCCGGTGGTGTTCACCAATGCCTTATGCTGGAGCAATAATTCCACTACCTTCAGGTGCCCATGATTGCAAGCTTCATGCTAATTAAATTTTTTGAAAAAGAAGTGAAAGAAGTGATAAGAAAGAGCAATGGATGATATTATAATATCACACTTTAGAAAAATAAATGTAAACGTCAGGCAGTAAATTTATTGTTACCTAAATACTCAAAAACACTAT
AMPL2412973	AMPL2412973	1	chr2	215633777	215634050	+	GAAAGTAATCATGTTCTCATACTTGATGAAAACATAAGTTCTTCAGACTAAAAAGAGTATATGTGGCAGAGGATGATATATAGACAACTACATAACTATAAACTATAAGAACTGTAAAACACAGAAAGAATGAGAATAAAAACCAGACAACTACCAATGGTGTCCATCCAGCATGGTCTTTAACATTTGGATCACTTCCATTTTGTAAAAGGTATTCAACAGAA
AMPL2414086	AMPL2414086	1	chr2	215633939	215634167	+	TCCATCCAGCATGGTCTTTAACATTTGGATCACTTCCATTTTGTAAAAGGTATTCAACAGAAGGTATGTCGCCCTAGAAAAATGAACAAAACGGAAATTAAAAAGCATTAAGGAAAGAAAGGAAAATATTGAGCTTTTTTAAATGCTGCCTTCTTCAATATAAAGTAAAACTTAAATCG
AMPL2414250	AMPL2414250	1	chr2	215645227	215645500	+	TCTGAGATGGTATTTCAGAGTAAGCATCCTACCTTAATAGAAGCAATATGGAGCAAAGTCTCTCCTCTATGATTTCTTTTCACAGCCATATTGGGCAACAGCTTCATTGCTGAGGGACTAGACATCACTCGCCTGTAACTTGAACTACTTAATGTAGAAGGTGGTGTACCTGGTGAAAGACTAATGAATTCATCGGACATGTTACTGTTTTTCCTCCCTGATGT
AMPL2412658	AMPL2412658	1	chr2	215645356	215645633	+	CGCCTGTAACTTGAACTACTTAATGTAGAAGGTGGTGTACCTGGTGAAAGACTAATGAATTCATCGGACATGTTACTGTTTTTCCTCCCTGATGTACCACCAACTTTACGTTTGCATGAAGGTGGTGAAGAACATTCAGGCAATGGTATATTTTCTGAGGGCACCGTTTGCTTAACAAAATCTCCACTGGTGCTCAGAATGCTGGTTCTACATCTCTTAGAAATGGGA
AMPL2412318	AMPL2412318	1	chr2	215645551	215645826	+	AGAATGCTGGTTCTACATCTCTTAGAAATGGGACTGGAAAGTCTATTGTGATGGCCACGTTTTCCATTATTTTCTAATGGCAAAGATTTCTTAGATGTAAGATAATTTTTGCAGACCTTCTCAGGAGTCACTACTTCATTCCTGCTCTTAGTGTCTGGAGACTCTATTTGCTCAGCCAATGGTAAAGAGACTTCAGTTAAACTTCCAAAACATTCAGATTCTGTCA
AMPL2411576	AMPL2411576	1	chr2	215645740	215646012	+	ACTTCAGTTAAACTTCCAAAACATTCAGATTCTGTCAAGGAGCCACTTGCTAGTAAGTCTATTTCACCATTTATCTGAGGACTGGAGATAACAGATGGTTGGCTACAGAAGGATACCAGCTTTTGCTTAGATTCCTCTTTGGAGTCAAATTCACCATCTTCTTTTTCTGCCTCTAAATTCCATTTTTGGTTGATTTCAGCTAAAGTTTTCTTTTTTTGCTTTT
AMPL2413630	AMPL2413630	1	chr2	215645884	215646157	+	TCAAATTCACCATCTTCTTTTTCTGCCTCTAAATTCCATTTTTGGTTGATTTCAGCTAAAGTTTTCTTTTTTTGCTTTTTTCCAGATCTTGCAGAAGCCTTTTTAGCCCTCTCAGAAACATCTGCAGGAGGACTTGGGGAAACAAATTCATATGAGTCTTGCTGAGCACTTGCATCTTTTTTTATTGCAGGCTGGGTTTGCACTGAAGCTTTACTCACAACATA
AMPL2413575	AMPL2413575	1	chr2	215646048	215646295	+	AGCACTTGCATCTTTTTTTATTGCAGGCTGGGTTTGCACTGAAGCTTTACTCACAACATATCTGACTTTCTTACTTCGAGGGCTAAACCACATTTTAATTGAATTCTTCTTGTTTCCTGCATCATTAAACAAACTTTTCCTAGGTTTATCTTCTTTCAAATCTGACAGAAAAAAAGAAAAAGAAATCTGTTACATGAA
AMPL2412314	AMPL2412314	1	chr2	215656913	215657170	+	AGATGTTTTATATACTTTATGAATATGAATTCATCAGTTTTTAACTGATGAATTTAACTAAGAGAGATAGGGATAGTTCTTACCTGACAGCTCATTGTCATGTAGCAAATTTCGAAGCTTACTACAAAGTTGAATCATGCTGTCCAGTTGTCTATTTATCTTCAAGTCTTGTATCCAGGCCGGGGTGTAACACACTGGACATCCAGTT
AMPL2411689	AMPL2411689	1	chr2	215657008	215657279	+	TGTCATGTAGCAAATTTCGAAGCTTACTACAAAGTTGAATCATGCTGTCCAGTTGTCTATTTATCTTCAAGTCTTGTATCCAGGCCGGGGTGTAACACACTGGACATCCAGTTCCAATGCAGTCACTTACACAATTACTTTAAAATAATTAAAAAAAAAAAAAAAAGCAACCCATTCAGCAGAATTTAATTCCAAAAACTAAACAGTTTGAACAGAAATAAA
AMPL2412969	AMPL2412969	1	chr2	215661530	215661808	+	GTCTACTAAGCTTTGTAACTTGGACAAGTCATCCTCTTTGAGCTTTGGTTTTCTTATTTGTAAATTAAGACACAGTTTTAAAGATCAAACTAAGATAATGTACAATAGGTTACTTTGCAGACTTTGAAAGTTACACAAACATCAAGTACCATTATTATCAACAAGATTACATGATTGTTATCTAGTAAAAAATACAGTTGTACTATATACATCAAACCGTAATTACTTA
AMPL2413372	AMPL2413372	1	chr2	215661752	215662009	+	TTACTTACCTACAGAAGATGTGCTCACATCCTCCTAAACACACAGGCTCTCTCAGAATGTTAGTACTGTTTGAAGAAATTAAAACAATCAAGATTTGAGTCATTGTTAGATAAACATCTCACACCCAATATTTCATCCAAGGCCCAACACTACCATATTTCTCACTTTCTCAAAGCAGAAGGTATTAAGGATGCATTCATTTGAAAGG
AMPL2411863	AMPL2411863	1	chr2	215674046	215674304	+	CTGCCGCCCCCAGAAACTGTGCGACCCGTGCCCTCGCAGCCACCCCCAAGAAGCTCCGTCTTTACCAACGCGAGCAGCGCAGCAGCTTCTCCAGGCGGTCGAGCGCGGCGCGACTGTGGGCCCAGGCACCGCGACCATCCGGTTCCATGGCGGGCGCGGAACGAGGCTCGTTCCCGGAGCGGATCCTCGGCTGCCGGTTCCTCGGCTGC
AMPL2413216	AMPL2413216	1	chr2	215674122	215674404	+	GCGCAGCAGCTTCTCCAGGCGGTCGAGCGCGGCGCGACTGTGGGCCCAGGCACCGCGACCATCCGGTTCCATGGCGGGCGCGGAACGAGGCTCGTTCCCGGAGCGGATCCTCGGCTGCCGGTTCCTCGGCTGCCGATTATCCGGCATCGTCCCGCCTTCGGATGAAAGGCTCCTCGCAGAGCGGGAAGCAAGGAAGCCTCGGGAAACCACAGGGAAGCTGCAGGCCAGCGACT
AMPL3056320	AMPL3056320	1	chr3	142168197	142168460	+	AAATGCATTACTTTTAGATTATTAACATATTCTTTTACATAATTTCATTTCACATATATGGAGTCCAACCAAGATACATCTGGCATAGTAAGTTTTCATCAGTAGCTTCCTGTATAAGGTAATGCACATGTCCTTCAATAGATAACGGCAGTCCTGTCACTCTATTTCGAGTCTTGATTACACCTTGTAGTCGCTGCTCAATGTCAAGAACATG
AMPL3056260	AMPL3056260	1	chr3	142168388	142168659	+	CGCTGCTCAATGTCAAGAACATGGGTCTTGGCCTAAAAAGAAGAAACATAAAACCAAAAACAGATGTTAATAATTTGGAATTACTACCTTTCTTTATATTTTGACATTTAATAAATGTTAATACCATTTTACTGACCAATACCCCTTTTGTAAGAGCAAATACAGGAAAAGAAGAAATTAAACAAATACAGTTAGCTTGTGATACTGATTTGGAGGCTCGCA
AMPL3056508	AMPL3056508	1	chr3	142171905	142172172	+	TGAGGACTACAGCCCATATCAAGCTATACCTTCTACTAACCTTTTCATTGACAACTTCTCCAGTTTCATTCAGTGGCGCTTTGGAATGCCCTTTCACTGGTTTACTCCATTCCACAAGAGGATCATGTAGAAAAGTCTTTAAGACACTAAAATTGAAACAAATATTATGGTATGATGTTATCTTTGCAAGAAGAAATCTTGCTGACATCAATATTTAA
AMPL3056314	AMPL3056314	1	chr3	142176341	142176601	+	ACATAAAAACAAACATATGTAGGGGCCAATAATTATATTCGAGGTTACTGTTAAATTATTTACAAAGTATAGGTGATTACCTCATTAAAGGCTCTCGCTGATCACGCATCAGCCTCATTGTAACTTCACATGCTCTTCGAAAAAGACCCTCTGTTCCCATAGGACCCATTCCATTAACCATATTATGAGTCAGGCGAAATGGCACAATTTC
AMPL3056339	AMPL3056339	1	chr3	142176480	142176750	+	AAAAAGACCCTCTGTTCCCATAGGACCCATTCCATTAACCATATTATGAGTCAGGCGAAATGGCACAATTTCTGGAACTTCAAAGGTTTCTCCCTTAGAAACAATACATTTTATTACAAACTAACAATGTTAGAATTTAAAAATCTTTACTCAAAGAACTTCATGTCCAGATTCTTTTAGCAAAAAGCAAAAATACCCTCAAAATATTTATGTTGTAATTA
AMPL3055012	AMPL3055012	1	chr3	142177651	142177919	+	AATTCTCAGTATAACTCAACTGTGAGTATAACTGCTACTAACAGGTATGTCAAGGAAGATACAGTTGTTGAGAAAAGGAAATTGAGAGAAAACACAATTAGTAAGAGTAACTCATATCACATACCTTATTGAAAAGACAATTGAAATCTACATGTACGCATTCACCAGTCAAAGAATCAAAGAGAATATTTTCACCATGACGGTCTCCAAGCCCCAGAA
AMPL3055041	AMPL3055041	1	chr3	142177857	142178131	+	CCAAGCCCCAGAATATAACCAACCATTGACATTACTGCAGTGGAACGGCAGTAAGCTGATCTACTACTGTACCTAAAAGAAACACAATGCCTATGAAATATCCATATACATATGAGGCCAATATAAATCTAAAATATTAAAAATAAACATTCAACCATAACAACGTATTATATTCTTGGTAACTTACCATGATGTAGGATCAGGGAATGTTCTCAGAAACCACTC
AMPL3055108	AMPL3055108	1	chr3	142178061	142178261	+	GAATGTTCTCAGAAACCACTCATGAAAAATAGGAGGATGCCTGGGCAGGAGAAATTCTCGGAATACTTTGAGTTTTTCAGATAAAGCTGCTGACTTTGGTAGCATACACTGGCGAAGTTCTTTTCCTGTCATATACACTCCTGCAAGGAAG
AMPL3056476	AMPL3056476	1	chr3	142178167	142178433	+	CACTGGCGAAGTTCTTTTCCTGTCATATACACTCCTGCAAGGAAGAGTGATATCCATTAATCACATCAGCCAAATGAAAAAAGGGGCAAAGTTTTTTTTGTTAAAATTGGACAAGAAACATCTACTTTTATTCAAATTGTTATTGAAAAACAAGAATAAAGGAACATTTTTCAATTAAGCATACATAAAGTTACTGATTGTATAATAAAATAATAAA
AMPL3056588	AMPL3056588	1	chr3	142180729	142180935	+	GTATATGTATAAGAATTAATTTTAGTACCCTTTTCTTTATATAGTTTGGTCAGAATAGGTCTCAAACCAGCAGTGTTGTTCACCCATTCAATAATCCCACATTCATCATTTAGTGGAATAACTGCATATGTTCGAATATGAAGTTCTCTTCTACGAG
AMPL3056119	AMPL3056119	1	chr3	142180827	142181099	+	ACATTCATCATTTAGTGGAATAACTGCATATGTTCGAATATGAAGTTCTCTTCTACGAGACTCTGCATCTTTTCTTAAGCACTGTTAAAAAATACACATAAATTTAAAAACAAGATAGAACTCAAAATTTCTAAATGTTATATCAAATATATTTAAAGATTGTTCATTTCATAACCAAAGAATGTCATTGAAGGCTTACTATGTGGTATACATGAATAATTCT
AMPL3056065	AMPL3056065	1	chr3	142183780	142184040	+	ATACTAAAATGCCTATATCAGATTGATAGTAATTATAGCAACTCTGAAATAAAAGCAATCTGGTTTTATAATAGTCAAAAATTTTTTTAAAATAAAAAATAAATAAATAAAATAAAAGCAAACTATCTCCCAACCTTATTAATCAAGGAATTGAATTCCATTAGTCTACAATCCTTTCTCAGGTCATCTTTTGGCTTACACATCATGATGT
AMPL3054608	AMPL3054608	1	chr3	142183963	142184132	+	TCATCTTTTGGCTTACACATCATGATGTAGAACTTTCCATCTGAGCCTTTTAAAGAAATCTTCTTTGGTTTCTGAAGAGAAGCAAGAATTTCCACCTAAAAGATGATGAGTTATATATGA
AMPL3055622	AMPL3055622	1	chr3	142185007	142185273	+	ACTCTTCTGTATTTCCAATTATTTTTCTTCACAAATAAGATTCACGTAGATTTTGTGAAATACACTTTTTATCTTAATTTGAAGTTTTTAACAACTAAATTTTAAAATCATAGTCATATAAAACTGAAGTTTACCATATCATCAAACCCTGCAATATAGGCCCAATGTCCAGGAAATGGTTCATGGCTAGCATGGTTAGCATGGGTACCCAGAATTG
AMPL3054765	AMPL3054765	1	chr3	142185208	142185482	+	TGGGTACCCAGAATTGATGGAAGTGTAGGTATCATGACTGATTGTAGAGGAATGAGGATTTCACTAAATGTTGCTTCTTCTACCAGCTTTTTAAGCATTTTAAAATGAGTGCTCATGCTTAATGTGGAACTACTTCCATCAACCTGAAAAAATAAATAGTGCATTTTAATTTGTTTTTACCTTAAATTCCACTATAACAAAAATTTCACTTTTACAATATTTTGA
AMPL3056497	AMPL3056497	1	chr3	142186580	142186844	+	ATTAAAAACTGCTTTATTAAGACAAATCATACATAATTAAAATATACATTTTGATATATGTGTACACCTATAGTTAGAATTTTAATTTAATTAATCAAATGAAAAAATCTGCTCAAATTATATACATAATTACCCAACATCAGTTTATAAGCACTAAGATTATGATAGTACCGGTTTATTGCACAATTCTAGAAGCTTATCTGTTAGGCGAGTTG
AMPL3055733	AMPL3055733	1	chr3	142186793	142187062	+	TGCATCTCCAACAAACTTCTCTAAGGATTTTTTCATATGAATAGCTTTATTGAGGATTTCCTTGCATCTGTTCACACGCATGGGATAAGATGACTGTCATAAAAAAGAGTTAAATGTCATAAAAAAGAGTTTATACAGGATTTTTAAAAGATAAATTTTTTGCTTGACAAAAAACTTAAAAAGTATTCATGATGAGAGTTTATATGATACAAATTTTCTG
AMPL2069979	AMPL2069979	1	chr3	142188080	142188349	+	TTAGTATTACATAATCAAGTTCATATAAAATGGTAAAAGATCTTTTCATATAAAAAGGTAAAAGACCCTTTTACCTTTGACACAGCTGTCATCATCCACATTGCTTGTTGAGGATAGGCTAGAAATACTTTGGCTATTATTTCCATCAAGACAACAAAAACTTCATCGTGAGAATGACAAATTCGAGAGATCAATTGTGAAAAAGCAGTCAAAAATTGAT
AMPL3054809	AMPL3054809	1	chr3	142188268	142188542	+	GATCAATTGTGAAAAAGCAGTCAAAAATTGATATGGAGCTAAATAGTTTGTATGCTCTGTGATAACCTTGTTTATTTTACCCAAATCATTCCTCATTTGTACACGATCGGAGCGGCCAGCTGGGGGAAGAAATAAGTTTAAAAAACAATAAAGGAAAGAGAAAAATCAGTATATCAGTTCATTTCACAGAAGAAAAATTTTGCTTTAAAAATAGCTTTAAAGTAT
AMPL3054552	AMPL3054552	1	chr3	142188854	142189123	+	CAAAGTTATAATTCCTAGTCCTTTAAAACTTTTACGTGAAGAGTTATACCTTTTTCCCATTCATATGCCTTTGTACCATAATCAAGCCATAGAGTTAACATTCGTGGCATTGACTGATATATGAACTGATTTCCATATTGTAGAGATCTGCAATTATATAGACAAGAAACACTATTAGCATAGCTGTCATTTTTATATTATACGAATTAAAATTTAAAGA
AMPL3054619	AMPL3054619	1	chr3	142203857	142204104	+	CAGAAAATACCTAGAATATGCTAAGACATGTGATAACAGTTTCAATATTAATAGTCATCCTTACATATTTAATCTGCAAACATGCAGTTCTCATACTCACCTGCCAAAATGAAGAACTATATACCGGATGAGATCACCTTGCTTTTCCATTTTGTTGTCTGTGACCATGGGCATCAATTTGTCATAGTACTTGGCAAG
AMPL3056040	AMPL3056040	1	chr3	142203960	142204232	+	CCAAAATGAAGAACTATATACCGGATGAGATCACCTTGCTTTTCCATTTTGTTGTCTGTGACCATGGGCATCAATTTGTCATAGTACTTGGCAAGGTAAAAATGCCCATCCTCCCATTCTGGCAGGCACGCGGTCACATCCTATAAAAAAGAACATAGGATACCTACCTAAGGAAATCCCACGCTATGCTGGGAAGTAAAATATGAATAGATGATTAGGGATC
AMPL2776754	AMPL2776754	1	chr3	142211884	142212154	+	TATAGACTTAAGTCATTTTACGTAGTCAACAGAGTTAACTGAAACTGCATTATACATATACTTGCCTTATATTTTTTCATAATTGCATTGCTTTCAAAGTTAGCTGTTTCTTCCATAAATCGGCCCACTAGTAGCATAGCTCGACCATGGATTAACATGTTCTTACCCTCAGGTGGGGTTTCATTTTCAGGAAAACATAATTCAACACCTTTTTGAAGAAC
AMPL3055849	AMPL3055849	1	chr3	142212055	142212321	+	GGTGGGGTTTCATTTTCAGGAAAACATAATTCAACACCTTTTTGAAGAACAATTAGTGCCTGGTGAACATCACCCTAAAAGAAAAAAGGCAACAATAAGCCTTTTAATTTAAAAACATACTTCTATTTTCTGCAAAAGTATTAGTTCATTATGTTTTTGTACAAATCCATTTGTAATTTCATGTTTATCTTTTACTTGCCTCTTATTAAAGTAAAAT
AMPL3054856	AMPL3054856	1	chr3	142215085	142215356	+	TAATTCCCGACTATATATATATATATATATATATATATATATATATATATATATATATATATATATATATGATGACATTTCCCTGGCCATTACCTTGGACCAGAGCCACTTTGCCCTTTCCACGTACAGTTCAGCGAGTCGTGATTCCCCTGCATTAAGGAGAGCATTGTAGGCTGTCTGGTGGTGACCAGCCTTTCTAGCTACCCTGGCACTCTGCAGCCA
AMPL3054942	AMPL3054942	1	chr3	142215232	142215502	+	CCCTGCATTAAGGAGAGCATTGTAGGCTGTCTGGTGGTGACCAGCCTTTCTAGCTACCCTGGCACTCTGCAGCCAGCATTCTCCAACCATTTCATTGTAATCTGGTCTAAAGGAAGTAACAACACATTGGTGAGAGAGACCATTGGTAAGTGTACACAACAACTTAACTTAAAACAATTTAAATCTAGGTCATAAACTTTGCAAGTAGTTCCAATGTTTTG
AMPL3055743	AMPL3055743	1	chr3	142215786	142216054	+	AATTCAAGATAAGTGACATTTTTAAAAAAAGTAGTGTGAGAAACCTTTTGTTGAGGCTTAGTAAAGCCCTCCGGAGAGCCAGGATAGGCTCCTTGGCTCTGTAGGAATTCTGGGTCATTTCTAGTCGAGCTACCCAGTTTAGAGAATCTTCTTGAGAACTGTCACCTGGAGAATGCTGGAAAAGTGGTTTGATGCTATGCTCCAACTCACATAACATGT
AMPL3055746	AMPL3055746	1	chr3	142215960	142216229	+	GCTGGAAAAGTGGTTTGATGCTATGCTCCAACTCACATAACATGTGCAATCTGAAGATAGATAGAGCCTATGTTAAAATGTTATCATATTCAGCCTTATTAATCTCATATATAAAGCAAGTACTTTAAATCAGAAATAAAGAATTTAAAATACACAGTTGTCTTTGGTAGAACTTTAATATATCCTTGCTAAGTAAATAATTACATTTATATCTTTTCAA
AMPL3054697	AMPL3054697	1	chr3	142217379	142217649	+	AGGCCAGAAATATAAAAATGGAAATTCCAAAATACCTCACAATATATTCATATCCTCGTTGGTAGGAGCCTCTTTCAAAGCTTGCAGCTGAAAGAGGTACAATTTGTTCTGCTCTCACTAGTTTCAGTGAGTCATAAAAAGCTGTGATATCTCTTTTTTTGGCTGATAATAATAGCTGTCCCAGTCTGACACTCCATGTTGTAGATTTTCCATCTGAAAAA
AMPL3054930	AMPL3054930	1	chr3	142217487	142217729	+	CTGCTCTCACTAGTTTCAGTGAGTCATAAAAAGCTGTGATATCTCTTTTTTTGGCTGATAATAATAGCTGTCCCAGTCTGACACTCCATGTTGTAGATTTTCCATCTGAAAAACAAATGAAGAGTCAAGAAATGTCACGGTAGCTGGGTCCAAGAGTCAGCTTTATTTCATTAGATAAAATGGTCAGCTGAAA
AMPL3055429	AMPL3055429	1	chr3	142218419	142218636	+	CTTATATTTTAAGAAGTAATTTTACCTGCTGCCAAATAGTTTTCCACCAAATCCCACTGTGACAATTTCCAAGCTGCTTCCACTCTGTACGTGTTTAATTCATCTGTCCACTCGGACCTATTAAAAGAAACCCATATCAACTAAACTTTAATTTATTTAAGGTGACAT
AMPL3055397	AMPL3055397	1	chr3	142222011	142222280	+	CTGACTATGAAAAACTTGAGGAAAAAAAAATGTTGGTGCTTATCTCCAATACCATGAAAACACATAAAACATTTATTACTCTACTAAACATTAAATTACCCAATTCACTAACTAAAAATTCTCCATTCAGATGCAATAACAAAAGAAAATCATTTTATAAAATATTACCTGTTAGCATGCACTCCATTCACCTGAGTGATAACAGTAGACAGCTGACCAA
AMPL2942726	AMPL2942726	1	chr3	142222197	142222368	+	TTCACCTGAGTGATAACAGTAGACAGCTGACCAAGACCTAACATGGACTTTACTACACCATGATAATGAATGATCTAGAAATTTAAAAATATTTAAAATAGCAATTATCACTTCAATAATAG
AMPL3055922	AMPL3055922	1	chr3	142223915	142224151	+	GGGCTATTTTCATTACAGTTGCCTTTCAATTATTATCTTACCTGGTCTGGTTCTAGCTGAATAGCCCTGTCATAACAAGCAGTGGCATCCCTCAGCAAGCCAAGGCTTTCATGTTCAAGGATCTGTTCTTTTAGAGATGGTTCTGCCTTTCTAATTGCACTGACTCCGGCCACTCCATCAGGTTCAT
AMPL3055727	AMPL3055727	1	chr3	142224073	142224344	+	ACTGACTCCGGCCACTCCATCAGGTTCATGCATAGCAGCATACAATTTCTTTGTTCAATGATTAAAAAACAATCAAAAACAAGAAAAAAACACAACTGGAAATAAAACTATAAAACCACCTGTTTATATTGAAACAGCAATTTTTTGAGAAATTTTTCCTCAAAGTAATAGTAAGCATTTGTTTCATGGCAAAGTCACAGTAAAATTATAAACTTATTTCCA
AMPL3056417	AMPL3056417	1	chr3	142226655	142226926	+	AGCATATAAAACATTCAATAAAATGAACAACATAAACATAAAAGACTGGCCACATTAATTTTCATTATTAAATTCACTATATTAACTTCAGACCTGTAAAAATCCAAGATGTTCCTGAATATTTTGCTTCTTTTCTGTAATAAATGATTCAAAGTGCATTACAGCTCGTGTGTATGCTTTGGAGCGAAAGGAAGCTACTGCCAGAGTATCCTGGGGTATGAG
AMPL3055141	AMPL3055141	1	chr3	142226847	142227117	+	AGCTACTGCCAGAGTATCCTGGGGTATGAGGTCTAGAAAACGGGTTACACTCTGATAGTCTTCATAATCCACAGTAGATACTAGATCATAAAAAAAGTTGAGTAATTAAAGACTTATAAGATAAAATTTAAAAGTGTCAATTTAAGTATTTAAGTTCAATTTATTTCACTAAACAAATTAATCTGAATATATTAGGATATCATATTTAGAATGTAACTAAC
AMPL3054874	AMPL3054874	1	chr3	142231033	142231302	+	TAGCTAAAAAAAAAAAAAAAAAAGAAACAGAAGTGATAACTCACCCATTGAGTCTACCTTATTTCTGTTTGATTTGCTGTGTGGACATTTCTCAGCTTTCAGTGCCTGAAATTTGTGCCTTGCCCACTGTGTGAGATGGTCAAGCATGGAGAACACAGTCTGTGTACTGAGTTGACACAGATCAGATGCAATGTCTTGGGTATTTATGGTATGCTGATCG
AMPL3056142	AMPL3056142	1	chr3	142231136	142231397	+	GCCTGAAATTTGTGCCTTGCCCACTGTGTGAGATGGTCAAGCATGGAGAACACAGTCTGTGTACTGAGTTGACACAGATCAGATGCAATGTCTTGGGTATTTATGGTATGCTGATCGTCATGCTTTAGAACTGCCATAATTTCTGCATAAACCTATGAGAATCATTTATAATTAATAATAATATCTATATAATACCATTTAACTATTATATG
AMPL2070254	AMPL2070254	1	chr3	142232290	142232547	+	AAAAACCAAGTAAGATGATTTATCTCACCTCCTGCTGATCTTCTTGATTACAACCCAGTAAGACATACACCAGAATATGTGGAAGAAGATAGATGGTCACTTTGAAATCATGCTTCATCATAATGCTACAGCAGGTGAAAATTTTACTGGCAAGATCATGTCGAACCTGTAAATGCAAAATGTGTAGACAGTAACACACTTTCACATA
AMPL3055693	AMPL3055693	1	chr3	142234174	142234442	+	ATTTCCATTCAGTTAACAAACTGAACAGGGTTTCTTACCTTTGTAATAAGATAACCTGCCCAAGATGCTGACCATTCTGCAAAGTTACTACCCAATTTACTTAAGTAAATTGGCTTCTTTACTCCAGACCAATCGGTTGACTTCTGAGAACTCTTGTATCTGTAATTTTGAAAATTTGTTTATTAAAAAGATAAATCCACCTGTTTAGAATTTTAGTAA
AMPL3055580	AMPL3055580	1	chr3	142238490	142238690	+	TATTTAGATGAGGTTCTAGTATTTCCCGAACATGCTCAGGAAATCTCCTCCACAATTGGTGACCTGGGCCGTTGGTCTCCATCTCTCTACAGTCATAAATAGAAAGCAACTCCTACAAATACATATTTTACATTTGTAAGTCCACAGTGAA
AMPL3056263	AMPL3056263	1	chr3	142241493	142241762	+	TCTTATTTGAATTAAACAATTTAAAGCCAGTAATGACTATATCCACTCTTACCTGAATGGCATAGGCAGCTGAATCTTGAGCTCGGCTATTATCAGCATACGCAAGGTAAGCTCTTGTTAGCTCCATCAATAATCCATAGGCAAAGCTTGAATCTTCTACTCCAGTCTCAATCAGAAAAAAAAAAAAGAAAATTCCAGGATAACTGCTATAAATTTTCTT
AMPL3055818	AMPL3055818	1	chr3	142242703	142242975	+	AGGTGAAGCTTTTATTAAGGATAAGCTGAATAGTTCTTTGTAAATGAAATATATAAACCTCAATAGGACAGAGAACTCTTTTGTCATTCCAAATTTCCACTACTTACCACAAATGTAAAATCTTTTCCTTGAGTTTCAGTTGTTGAGAAATCTAATCGACCTGGATCTATCGCCCCCAATTCCCCTAAACATTCCCCACAGAGCAACCGAGCTTGAGAGTTTG
AMPL3054658	AMPL3054658	1	chr3	142242851	142243115	+	AATCTAATCGACCTGGATCTATCGCCCCCAATTCCCCTAAACATTCCCCACAGAGCAACCGAGCTTGAGAGTTTGCATCTTGGCAACCTTTCAAAAGCACTGTCACCAACTGTGAGATAATAGGTTCTACTGTTTCACTGTCTGTTGCATACTTTATCAGTTTTTCCTAAAATAAAAGTAGAAAGAAAATTTATACGTAATTTCTACAAACTAGT
AMPL3054839	AMPL3054839	1	chr3	142253857	142254123	+	TTCTTTGTTATACATTTTTAATTATATCATATTAGCATACCTGATTTTTATACAAGGTTTCCTTCAAGCTTGTAAGAGCATGAATACGAACATCGACATTTTCATGTTGAATGGCCTTCATAGAGAGCTGAAGAGTTGTCTGAAGATCAGTGCTCTCAGAGGTCTCCTATATACAAAGCACAGAGAGACAGAACTTATTAATCAACTATTTTAACAA
AMPL3056238	AMPL3056238	1	chr3	142254900	142255167	+	AAACCACAAATTAAAAATTAAATACCTTTCTGTATTCCTGGAGAACGGCTTTTATCTTTTTTAATTCTGGATGATCAGGTAAAAAATATATTTCATGAAGAAAATCTTGCACAGCATCCCTAATAGTTAGTTGGAATAAAAAGAATTATTTGCCAAGAATATGAATACTAAAAAAATGTAAAGTAAAAGTTGAAACTAAGGCCAATTTAATTCATAAT
AMPL3055083	AMPL3055083	1	chr3	142257231	142257480	+	AGTAATTTTGAGACATAAAAATACAGTTTAAAAAGTTATTATTTTACTATTAATTTCAGTTACAATACCTGTTTTCAATTATGAGGTAGTGGAAGATAGCTGCAGTTTCTTTAGGCTGGATGTGTATAAGAGGTAACAAAGCTACTATTACATGACTGAGAAGGGAGCCCAGACAAGCATGATCCAGGCAGCGAACAAAG
AMPL3056089	AMPL3056089	1	chr3	142257344	142257602	+	GGCTGGATGTGTATAAGAGGTAACAAAGCTACTATTACATGACTGAGAAGGGAGCCCAGACAAGCATGATCCAGGCAGCGAACAAAGCAGTCCCAAGCTCTATGTGAAAAAACAAATAGAAATGAAGTCCAATTACTTTTATTATTTGTAAAGCTCTATCAATCAGTAATTAGTTGAAGACACATGATATATACAAACAATAGATTAAA
AMPL3056170	AMPL3056170	1	chr3	142259660	142259931	+	AGTTAGTGCTACTGGAAAATGCAAAAAAAAAAAAAATTAATAAACTCAGGCAGTCATTTACCTGCAACACAATTCAGGAAAATCATCCTTGAATCGAAGGCCAGTTCTCAGTGTGGTCATCATCTTCACCCTCACAGAACTGACATGTTTGGGTCCCATTAACTTCATCAAAGACATCAAACTGTTCAAGGCCTATAGAGTTAAGTAGTGCTTCAGAGTAAA
AMPL3055128	AMPL3055128	1	chr3	142261415	142261652	+	TAGATGCAGAATTTATCTATATTCTGTATGAATTCTATCTTAGCACTCTGGAACTATCACCACTTACCATTTTCTTATCTTCAATGCCAACACTAGAGCTCAGTAACTGCATGTTAAAAAAAGCCAAAATGCCCAACAATTTGGGTTGTAAATAATCAGCCTAAGAAATAAAAACAGATAATATGTAA
AMPL3054770	AMPL3054770	1	chr3	142266373	142266647	+	GTGACCACGTGATTTAAATCAGCCTTTTCAAAATAAAAATACCAACTTAAAATTTAAACAAATGGCTAGCAGCCAGAAAATGACCAAAAATATGATTTCTTCAATTTTATAATTAAGCTGCAAAAGGAAGAAAAACAAACAAAAAAACCTCATAGAACATATTCCTTACCATCAGTTCAGGTGATATGATATCTCTCGGGCCCTGATATGGATCATCACTGGATG
AMPL3054587	AMPL3054587	1	chr3	142266579	142266852	+	TATGGATCATCACTGGATGCAAATGAGGCAAGTATTGACAAACCATTAAAAACCTGTTGATAGTGTTCTCCAATACGCAGCAATAATTCATTATGCAATCCTTGGAAATCTTGTCTCAACAGGCTCCCCAGTTCAATTTCTGTTTCATTCTAACCCAAAGACATGTTAAAAAAAATTTTTTTCTTCATACTAATATCCTGGAAATAAGTATACTGATTTTAACA
AMPL2111866	AMPL2111866	1	chr3	142268234	142268500	+	TACATCTTTCCTATAATGCTAATTTATATAAAAAAGTAAAATATATAGAAATATTCAATTACCTTCAGATAATGAAGGGCACGTTCTAATTCATCTTTGGAACAAGAACAGACCAAATGAGAAAAAATATATTTGAAGTTGTTTATTAAAATCTCTCTACGATTGACATTTAATTGTTTTCCTAAAGTTCGAATGAGAGCAGAAGCTGCAGGGCTTG
AMPL3055461	AMPL3055461	1	chr3	142268440	142268713	+	TGCAGGGCTTGCTTTGGCAGCAAGATCAGGTAGTAGAACTTGTAATGTCCTCTGAAAAAGAATGCAACAATTACCAAAAAGTACATTTGTCTGGGTGAAAAAAATATTCACATAAGCTATGTGCAAAAATATTTTTAAATGCCACACATATTTGGAGTCCACTCCATACTATAAAATATGTAATAGTAGATCATTTATACCACTATAATTTTATACTTTATTAT
AMPL3055286	AMPL3055286	1	chr3	142268817	142269072	+	ACAATGACTCAAATCCACTTAAACTTAAGTTTTACAGCATAAGCAATAATCTCATATCAAAGTCAAAATCTAGAATGGAATGAACAAAATACTGAATTGCAAACCTCAAGTGAACTATATGTTGCAACTTACAGTAAGAAAACGATTAAGATCAGGAAAGTCGAAAACGTTGGCAATTTCAGACAACGTATTTAAAGCCATTTCTC
AMPL3054783	AMPL3054783	1	chr3	142268984	142269237	+	CGTTGGCAATTTCAGACAACGTATTTAAAGCCATTTCTCTCTGGTGAGCCACATCTTGTTTTCGCACGTCAGCATTCTGGCATGGAGTATTCGGAAGTGCTGTCATCTGACTAGAGTGAAGGGATTCTACCAAAAACTAGAGCAAAAACCATTTTATTGTGAGTTTTCACACAAAGAAGAAATTTTAACTAATACTTTTTAAGC
AMPL3056067	AMPL3056067	1	chr3	142272015	142272254	+	CTATAGTCCAGACAAACGCTGACTCTTACCTGACAGATGGGTTTCTTATACTGGCTGAAAAAACTTTGCAGTTTAACACTTTTAGCTGCAACCAGAGCTCTAATTTCTGTGTATGCTGCTCCAGAGACAGATGCTGACTTGGATAACAAACAATGCAATAAGTGTAAGAGTGCAAATGGTACCAAATCTC
AMPL3054599	AMPL3054599	1	chr3	142272071	142272344	+	GAAAAAACTTTGCAGTTTAACACTTTTAGCTGCAACCAGAGCTCTAATTTCTGTGTATGCTGCTCCAGAGACAGATGCTGACTTGGATAACAAACAATGCAATAAGTGTAAGAGTGCAAATGGTACCAAATCTCCTTTTGCGGCCCTAAAATTAAAAACAACATACATATGAATACACAAACACACACACACACACACACACACATACACACACATATGTATCT
AMPL3054967	AMPL3054967	1	chr3	142272415	142272646	+	GCCAAAATAAATAAGGAAGAACACAAATGCTGCCAAGTATACCTTCCAATATCCCCTGTTGTAAGAATCAAGGTATCCTTCAGCTCATTATTTCTTGATATTTGGGCATGTGTATATGCTTCCTTCATTCTTAAGACAAAAAGCTAGAACAATAAAATTAACTGGTTAAAGAAATTTTTAGA
AMPL3056543	AMPL3056543	1	chr3	142272481	142272754	+	ATCAAGGTATCCTTCAGCTCATTATTTCTTGATATTTGGGCATGTGTATATGCTTCCTTCATTCTTAAGACAAAAAGCTAGAACAATAAAATTAACTGGTTAAAGAAATTTTTAGAGCTAGGTTGACGTAAACTCAAATGTTAAAAACAAAAATTATCAACCTCCTTTATAAATCCATCTTCAGAGTCCAAGGATTCCAATATGTGCTTGATATTTCCACTAAA
AMPL3056466	AMPL3056466	1	chr3	142272693	142272962	+	ATTTCCACTAAAAGCCACTCTAACATCTTTGTCTGGATCTTCCATTAAATTTAATAAAGTTCCAAGAACTGCTTTTACATCTGTTTCATCTTCTCTAAAATCAAGATGCTTACAAAGATGATGTAGATTATCTATGAAAGCTGAAGGACAAGAGTATACAATACCTAATTTAACATATTAAATGTCAAGGTTGTACTGTAAAAATATTGTCAACAAATAA
AMPL3056060	AMPL3056060	1	chr3	142274621	142274874	+	CTAATTCTTTTACTGATTTGAAAAGCAGAGCTTAAATAGGTTTTAAAGTATTAAATAAGTCATAATCACTCACCAAGTTTTACTGGACTAGGTATTTTTTTTTTCAGTAGGAAAAGGAATGGCTTGCAGACAGAAGCTTTTAGTTGAGAAGATGAACATTCATGTTGAGAAGTGGCTTTCAAGTTCCTACAGAAGAGGTCCACA
AMPL3054845	AMPL3054845	1	chr3	142274801	142275072	+	AAGTTCCTACAGAAGAGGTCCACATGTCCGTGTTCAGAGAAAGGTTCTGTTAAAGAACTTGTCAGATAAAACATGCCGTGAAGAGTACAGACAAGTTGACCAAGTATAGAAGCAAATTCTTTCTTGACAATGTCAGAATCATCTTTGACTTTATCTCTGGGGAAAAAAAAGAAAAAGTACTAAACTTTCTTGCCTAATTTTGTGGTCTAAATAGTCTTGCTT
AMPL3055134	AMPL3055134	1	chr3	142275137	142275409	+	TAGCCAGACAATTATGATCTTTCCAATAGAGTGATATATTCAAATTAAAATCTTAGTACATACATAAGAATCTTGGGAACTCTGTTACAAGAATTCTGCTGCTGCAATAAGATAAAAAATCCACTAACACAACTAGCCCGGATTACTTCATGGGAGCTCTGCAGGGCCCAGTTGTAAACTGCTGTTCTCCACTCAAGGAATATTCTTCTTGGAAACAGAGTCA
AMPL3056196	AMPL3056196	1	chr3	142275325	142275597	+	CCACTCAAGGAATATTCTTCTTGGAAACAGAGTCAGAAGAAACACACATCGTGATTGTGCCTGTGGTGCTGAAAAAATTAAGTCTATTAAACAAGATTTCTACTAATGTTAATTTTATGTATACACATATACATATATATAAGTAAAGTAACATTTGTGTATACATATATATAAATAAAAGTCAAGTAACACTTAAAATACATTTAATACCTAATTTAATTAA
AMPL3054643	AMPL3054643	1	chr3	142277270	142277535	+	CGGAGGTTGCAGCAAGCCGAGATTGCGCCACTGCACTCCAGCATGGGCGACAGAGTAAGACTCCGTCTCAAAAATAAATAAATAAATAAATAAATAAATAAATAAATAGATAGATAGATAGATAGATAGATAAATAAAACAAACCACACACACATTCTTGTGAGCACTTACAATAGCTATCTGAAATCCTACAGCTTAATGTTAGAAGATTAGCGG
AMPL3054741	AMPL3054741	1	chr3	142277485	142277741	+	GCAAATGTGGTCAACTTTAAACAGCCATCATCAGAATGGGAATAAATCCATGGAAGTGAGAGCATACCACATAAATCTTCCAGGATATGATCTTCAAATGAACTGTTTACTACAGAAGCACAAAATAAGTCATTAATTATAACTTTTCCTTAATCATATCTCTTTTAAATAAAAATAAAGACATTTGAAATACTATCATAATGATCA
AMPL3056301	AMPL3056301	1	chr3	142277983	142278243	+	CTTAGGCTTCAGGCAAAAAAGAAAGCATATTTCTATACTGATTATCTTTAAAGGTTATTCTGATCTGTTGCTAATTTGTACTCACCTTGCATATAAATCAAAGCATCATAAATTTTCACCACCTTATCAATGGTTGCCTCCAGGTCCAGTTTCTGAACAGATTCTAACAAACTTCTACAGCTCTTAAGCACTTTTGTGTAAAAATCCAATG
AMPL3056431	AMPL3056431	1	chr3	142278120	142278380	+	CTCCAGGTCCAGTTTCTGAACAGATTCTAACAAACTTCTACAGCTCTTAAGCACTTTTGTGTAAAAATCCAATGACATCCAAGTTATCACTACAGAAGGTTTCTTCTTGGATTTATGTTGACAGTCCTTGAAAGTACGGCTGCAGTAAGTACATTTTGTTAAAAACATTGGAATTAAGATGAATTTTGTTATAGTCAAACATAAAATTGTA
AMPL3055051	AMPL3055051	1	chr3	142279050	142279297	+	CAACCCCAAGAAACAAGAAGTTTGTTTTACCAGTTCATGTTTTGATGAGAACAATGAACAGTACACAGAGCAGTCAGTTGTAAGACAACAGCAATTCCTTCTAACATCTCAATAACAGGATTCTTTAGGCCACTGTATTCAAGGGAAATCTGAAGGGATTCAGCTTTCTGTTTCAGTGCACTCCATAATATGCTCTTT
AMPL3055835	AMPL3055835	1	chr3	142279947	142280211	+	TAGAAAGATGTTCTTTGTGTATTTAAATCAAAGCACTTAACTAAAGCTGATTTTTAAAAGTGAACAAAGTTTTATTTAATGGCTAAATACAAACTGAATGAAGGTCATCATACTCCTCAGTCTGTTTTGGTGCTCTTTTAGAAGGGTTTAGAGACGAGCTGAGACGACGCCTTTTGGGTGATATTCCATCACTATTACTGCTGAGGTTTTCCTGT
AMPL3054590	AMPL3054590	1	chr3	142280078	142280346	+	GCTCTTTTAGAAGGGTTTAGAGACGAGCTGAGACGACGCCTTTTGGGTGATATTCCATCACTATTACTGCTGAGGTTTTCCTGTTGAGTTTGGCATTGAATCTCCTCAATGATTTCCATACTTTCCATTTTCAAAGCTGCATAAAGTGGGCCCAACAAGTACTGAGAAAATAAAAAATAATTTCCAGAAATATTCCTTAGAAAATATATTTATATTATT
AMPL3054624	AMPL3054624	1	chr3	142280934	142281184	+	ATATAAATTACTATTAAAGATATTCTATTTTCTTATTATTACATTTTGCACATATGTATACAATTAAATGATGAACAAAATACATACTTAACTAGTAACCTGAAAAATTACTTACCTCTGCATCTACCTCAATTCCAAGCACATCCAAAAGAGCTTTACAAATATTTCTCACATAGACCTTCCTGACTTGTAAAGCAGATT
AMPL3054666	AMPL3054666	1	chr3	142281124	142281388	+	TAAAGCAGATTCATACCCAGCTGGCACAAATTTAAGGAAATACTGCAGTAAATGGCACAAAGCTGCTTTTAGCAAATCAGACTTAAGCCGCATGAGCACACCGTCTTCAAACATGACACAGAGTTTTTCCAGCAGCATATTTAAATAGACAGGTTCAATATTTCTATAAGCTTCTGCTTCAAAGGGAAATAGTGTCTTTATCAGCTTTGATAATG
AMPL3056292	AMPL3056292	1	chr3	142281313	142281577	+	TAGTGTCTTTATCAGCTTTGATAATGGCTCTTCATAGAGTTTCAATTGGTCAGTATCCATTTCTACAAGGTGTTTTAATAATTCCAAAAATGAGCTGAAAAAAGTGCTAGCTGGTTGTGCTGGTAGTCCTCCAAGCTGAAAAAGTTCTGTTAAAAAGCTAATTGCTAGGGATTTAATTTTTGGACTACCATACTCTAGCAGAACACAACCTATCT
AMPL3056582	AMPL3056582	1	chr3	142281517	142281784	+	ACAACCTATCTGCCAAAGTAAGAGTTCTTGCCTTCTAAAAAACACAATTGCAATAATACGAGTAAGAACCATTAATAAAGTGACTTCAATAAATTCTAAATTTTGCATACTCATCAACTGCAAAGGAGCTGATTGTAAATATCCCATGTGTTCATCTAATTGACTTAAAAATCGGCTCATGACCACTGGCCATTCCACAGCATGACCCATCACATTTC
AMPL3055718	AMPL3055718	1	chr3	142281661	142281936	+	CATGTGTTCATCTAATTGACTTAAAAATCGGCTCATGACCACTGGCCATTCCACAGCATGACCCATCACATTTCTTCTATGGAGGTAAACCAAGTCTTCAAAAAGTTGTAATAATTCTTTTGTGAGTACCCCAAAAATAGCAGGACTCTTGCTTTTAAAAAGAAATAATAATGAACAGATGACTTCACAGATTTTCTTGTGTAACAAATGACAGGAGGGAGTTGCT
AMPL3055777	AMPL3055777	1	chr3	142281860	142282121	+	TGTAACAAATGACAGGAGGGAGTTGCTGCAATCCGCAGAAGTCTCGTTATGATCCAATTACTGAATTCTTTGAAATAAACAAAAAAGATATTAAATAAACAAGTATATCCGAAGTGCTAATTCATTTGCTAAATCCTTGACGATTGACTTTTAAAGAATAAACTTCACTAACAAGAGTGTAAAACATTCTCTTCACAATGGAAACATAATAG
AMPL3055569	AMPL3055569	1	chr3	142284912	142285177	+	GTGAATGCATGAATAACAGCACTTACCAATACAACTGCCTTTGGCCTCATGGCTTCCACTCACATTTACAAACATAAGTGGGGAGGATTTCATGATATGCTGGATGAAATCAAGCAACATCACGGAGGTTGGCTGAGAGTCAGTTTTCTTTACAAGTTCTACAGCAACTAAAACAATAAGATTCATTTTAAAGAGTCATGACAAATTAAACAATGG
AMPL3055478	AMPL3055478	1	chr3	142286738	142287006	+	TAACAAATAACTTGCTTGAAAATAGTAACTATCATAAATACTCCATATCTAAAACTACATGGAGAAAATGCTACTATAATTTATACATGGAAAAGAAAAGTCTAATTTATAAAGTTTATATAAGAAATAATTGGTTTCTTACCAACATTTACATCTGTAAGTATCCGGTCAATGAATTGACACAGAATTTGTCTTGGCTTCTGTACAACTGTATTATAT
AMPL3055555	AMPL3055555	1	chr3	142286916	142287110	+	GACACAGAATTTGTCTTGGCTTCTGTACAACTGTATTATATTCCTCTGGTGTGGCACTAAAATACAAATTAAAAGCTTTTAATCCTTAAAGTGACTCAGTTTCATTTGCAAAAAAAATTTCTCTAAAGTAGAACTCATCAAATGT
AMPL2070552	AMPL2070552	1	chr3	142297337	142297618	+	CCACAAGGGCCGCAGCGGGGGCTTAGGGGATCCCAGCCATAGCGCAGCAGGGGAGGGGAGAGCACGTGAAACCCAAGCCGGAATCAGCGGAGGAGGATGCAGGACCCAGGCTGGGCCTAGCCCTACCTGCCCAGCTCCCGCAGGGCGGGGATCATGGAAGCCAGCTCCAGGCCATGTTCCCCCATGCTGAGGCTGCGAGGCACTAGTCAACCACGCCAACGCGGGTTCCCGG
AMPL2411746	AMPL2411746	1	chr5	131892953	131893232	+	GGCTCCAGGTCCCTGGTGAGATTAGAAACGTTTGCAAACATGTCCCGGATCGAAAAGATGAGCATTCTGGGCGTGCGGAGTTTTGGAATAGAGGACAAAGATAAGCAAATTATCACTTTCTTCAGCCCCCTTACAATTTTGGTTGGACCCAATGGGGCGGGAAAGACGGTAAGTCTTCAGTAGCCGCCTTCAGTTTACAGGTCGCTACATCTTTCGGAGAATAAAATGGG
AMPL2236373	AMPL2236373	1	chr5	131894918	131895149	+	ATAACGAAATAATGTAATTTTCTATTTCTTTAGACCATCATTGAATGTCTAAAATATATTTGTACTGGAGATTTCCCTCCTGGAACCAAAGGAAATACATTTGTACACGATCCCAAGGTAATGGTGCTAGTACAATTTTGTATTTTTATAATTATAAAAATGATAATAGCTTATTATAGAAA
AMPL2237852	AMPL2237852	1	chr5	131911365	131911619	+	ATTGCTTATGCCTTTTTCTCAGAACCAACACTGGTGCTTATTAAAGTAACATAAGTTTTTTCTGTGTTTTCCTTCAAAGGTTGCTCAAGAAACAGATGTGAGAGCCCAGATTCGTCTGCAATTTCGTGATGTCAATGGAGAACTTATAGCTGTGCAAAGATCTATGGTGTGTACTCAGAAAAGCAAAAAGACAGAATTTAAAACT
AMPL2233172	AMPL2233172	1	chr5	131911449	131911692	+	TCAAGAAACAGATGTGAGAGCCCAGATTCGTCTGCAATTTCGTGATGTCAATGGAGAACTTATAGCTGTGCAAAGATCTATGGTGTGTACTCAGAAAAGCAAAAAGACAGAATTTAAAACTCTGGAAGGAGTCATTACTAGAACAAAGTAGGTGTTTATATGATATTTGAATTTCTGTTCATTTTCAGTCTTTT
AMPL2234228	AMPL2234228	1	chr5	131914864	131915135	+	GGATAGGTGAAGGGCCTTTTTTTTTATTCTTTTAAAGAAGTACAGTATGAATTGATTAAGCAATAGAATAGATACACTGAAGGTTATTTTACATATATTCTTGATTTTCATTTTCTGTAGGCATGGTGAAAAGGTCAGTCTGAGCTCTAAGTGTGCAGAAATTGACCGAGAAATGATCAGTTCTCTTGGGGTTTCCAAGGCTGTGCTAAATAATGTCATTTT
AMPL2235110	AMPL2235110	1	chr5	131915038	131915312	+	GATCAGTTCTCTTGGGGTTTCCAAGGCTGTGCTAAATAATGTCATTTTCTGTCATCAAGAAGATTCTAATTGGCCTTTAAGTGAAGGAAAGGCTTTGAAGCAAAAGTTTGATGAGATTTTTTCAGCAACAAGGTTTGTAACCCTTAAATAGACTTTGTAGTCCATTAAGTTATTGAACTGTGTTTGCAATTTGGATGCTTCTTTTTAACAGAAAAAATTTAAAAA
AMPL2235887	AMPL2235887	1	chr5	131915345	131915614	+	TTTATTTACCTGATTGACAGTATAAATGTAATTTTTTTCACTTACCATTATGTCATAGGCATTTTACAAGTTATTAAAAACTCATTGTAACTGTAATCTTAGTGACAGCATAATATCCCACTGTATGAATATATACCATAATTTACTTTGCCAGAAATTTGATTTTTGTTTCATATCTTCAAAGATACATTAAAGCCTTAGAAACACTTCGGCAGGTACG
AMPL2240285	AMPL2240285	1	chr5	131915553	131915812	+	TCGGCAGGTACGTCAGACACAAGGTCAGAAAGTAAAAGAATATCAAATGGAACTAAAATATCTGAAGCAATATAAGGAAAAAGCTTGTGAGATTCGTGATCAGATTACAAGTAAGGAAGCCCAGTTAACATCTTCAAAGGAAATTGTCAAATCCTATGAGAATGAACTTGATCCATTGAAGGTAACTTGATTTTATTTTTAATTGACAAA
AMPL2236678	AMPL2236678	1	chr5	131923199	131923470	+	TTTATTTATGTAATGTTTCTTTATTTTCAGAATCGTCTAAAAGAAATTGAACATAATCTCTCTAAAATAATGAAACTTGACAATGAAATTAAAGCCTTGGATAGCCGAAAGAAGCAAATGGAGAAAGATAATAGTGAACTGGAAGAGAAAATGGAAAAGGTTTGTGGTGGTAGAATTTTGTTCTGCTTCAAAATTTTGGGATTATTGTAATGAACTTTATTT
AMPL2236018	AMPL2236018	1	chr5	131923444	131923718	+	GGAAAAAAACAAATACAGATCTTGTTACTTCTATGTATATGTTAAAATGAAGGATATTGAATAAGGTTTGGTTTATATTTGATACCTCAAAGTGATCATATTTTCTTATGTTTGTACATTAAAGCTTTTTATTTTGGTGTTACACAGGTTTTTCAAGGGACTGATGAGCAACTAAATGACTTATATCACAATCACCAGAGAACAGTAAGGGAGAAAGAAAGGAAA
AMPL2239626	AMPL2239626	1	chr5	131923609	131923882	+	GAGCAACTAAATGACTTATATCACAATCACCAGAGAACAGTAAGGGAGAAAGAAAGGAAATTGGTAGACTGTCATCGTGAACTGGAAAAACTAAATAAAGAATCTAGGCTTCTCAATCAGGAAAAATCAGAACTGCTTGTTGAACAGGGTAGGACAAAATGTTTATTTGGTCGTTTTTCCTACTATGATGTTATACATTTTCTGTATGAATGAAGAATCTCCAA
AMPL2232999	AMPL2232999	1	chr5	131924314	131924585	+	ACCAGTTGAAAAAAAAATTATGAGATTTTTTTTTTAAAAGGTCGTCTACAGCTGCAAGCAGATCGCCATCAAGAACATATCCGAGCTAGAGATTCATTAATTCAGTCTTTGGCAACACAGCTAGAATTGGATGGCTTTGAGCGTGGACCATTCAGTGAAAGACAGATTAAAAATTTTCACAAACTTGTGAGAGAGAGACAAGAAGGGGAAGCAAAAACTGCC
AMPL2238502	AMPL2238502	1	chr5	131924434	131924704	+	CTAGAATTGGATGGCTTTGAGCGTGGACCATTCAGTGAAAGACAGATTAAAAATTTTCACAAACTTGTGAGAGAGAGACAAGAAGGGGAAGCAAAAACTGCCAACCAACTGATGGCAAGTATTTTGAAATACAGTATTTGTTATTTTGTTTGCATCATATTCTCTACTTGAATTGTTTTAATTTTTGGTTGGACTCCATTTTGGCATATTTTTCTATTAGT
AMPL2239522	AMPL2239522	1	chr5	131925237	131925500	+	AATTAAAAAACTTAAATTGTTTAGTAAATTATTAATGCTCATTCTTTACATATGCATTTAGAATGACTTTGCAGAAAAAGAGACTCTGAAACAAAAACAGATAGATGAGATAAGAGATAAGAAAACTGGACTGGGAAGAATAATTGAGTTAAAATCAGAAATCCTAAGTAAGAAGCAGAATGAGCTGAAAAATGTGAAGTATGAATTACAGCAG
AMPL2233862	AMPL2233862	1	chr5	131925424	131925692	+	AAAAATGTGAAGTATGAATTACAGCAGTTGGAAGGATCTTCAGACAGGATTCTTGAACTGGACCAGGAGCTCATAAAAGCTGTAAGATATTGTTTGAATAATCTAATAATTTTAAGATATAATACTTTTAGAAGTATTTTGTCTATTTTTGATCCTAAGATTATAGCATTTTAATAAAAACATCAACTTTGTCTTATTCTCATGTAAAATGAATTCATC
AMPL2239828	AMPL2239828	1	chr5	131926806	131927075	+	AGTTAATTTCTAATACACTTTGTCATTATTTTAATTCTTGCACAAAATATATAACACCTTTGCATTTGTATGAATTATTGACTAGGAACGTGAGTTAAGCAAGGCTGAGAAAAACAGCAATGTAGAAACCTTAAAAATGGAAGTAATAAGTCTCCAAAATGAAAAAGCAGACTTAGACAGGACCCTGCGTAAACTTGACCAGGAGATGGAGCAGTTAAAC
AMPL2239388	AMPL2239388	1	chr5	131926908	131927173	+	GGCTGAGAAAAACAGCAATGTAGAAACCTTAAAAATGGAAGTAATAAGTCTCCAAAATGAAAAAGCAGACTTAGACAGGACCCTGCGTAAACTTGACCAGGAGATGGAGCAGTTAAACCATCATACAACAACACGTACCCAAATGGAGATGCTGACCAAAGACAAAGTATGATTTTTCTTTTTGTTCTAATTATACTGTCTGGTACTTAAAATAGC
AMPL2238469	AMPL2238469	1	chr5	131927472	131927739	+	AATTTATTTTTGTTCTTGATATAATGTGGAGATATAGACTTTATTTTTAAAAGATTTTTTTTTTACCTATAGGCTGACAAAGATGAACAAATCAGAAAAATAAAATCTAGGCACAGTGATGAATTAACCTCACTGTTGGGATATTTTCCCAACAAAAAACAGCTTGAAGACTGGCTACATAGTAAATCAAAAGAAATTAATCAGACCAGGGACAGACT
AMPL2236739	AMPL2236739	1	chr5	131927602	131927852	+	CACTGTTGGGATATTTTCCCAACAAAAAACAGCTTGAAGACTGGCTACATAGTAAATCAAAAGAAATTAATCAGACCAGGGACAGACTTGCCAAATTGAAGTAAGTTGCAACATTTGGAGATGTAATAGAAATCTCTTATTTCATGCTTACCTGTTTAATTGTTTTAAAATAATTTATTGTCATGAAATGGTATGTTATAT
AMPL2236670	AMPL2236670	1	chr5	131930475	131930748	+	CAAATTTTCAAACTAATTTCTCCTATTTTAAAATGAAAATCCATATTTGCTCTTATTTTAGCAAGGAACTAGCTTCATCTGAGCAGAATAAAAATCATATAAATAATGAACTAAAAAGAAAGGAAGAGCAGTTGTCCAGTTACGAAGACAAGCTGTTTGATGTTTGTGGTAGCCAGGATTTTGAAAGTGATTTAGACAGGCTTAAAGAGGAAATTGAAAAATCA
AMPL2236982	AMPL2236982	1	chr5	131930550	131930818	+	CATCTGAGCAGAATAAAAATCATATAAATAATGAACTAAAAAGAAAGGAAGAGCAGTTGTCCAGTTACGAAGACAAGCTGTTTGATGTTTGTGGTAGCCAGGATTTTGAAAGTGATTTAGACAGGCTTAAAGAGGAAATTGAAAAATCATCAAAACAGCGAGGTAAGTTGTCTACTTTATATTATCAGGATACTTTGACACCTTTGAATTTTCATTCAC
AMPL2070617	AMPL2070617	1	chr5	131931089	131931364	+	GAATTTTAAATATCAGAATTTTTATTTCTTTTATAATATATTTATAAAGCAAGAATAATCATATATTTATAGAAAAAGATACAACCGTATTCAGAATACTGTATTTTATGTTTTTTTCTCATTGGTGATATAATTTATTTTCTTAAAATAGCCATGCTGGCTGGAGCCACAGCAGTTTACTCCCAGTTCATTACTCAGCTAACAGACGAAAACCAGTCATGTTGCC
AMPL2236322	AMPL2236322	1	chr5	131931283	131931554	+	TCAGCTAACAGACGAAAACCAGTCATGTTGCCCCGTTTGTCAGAGAGTTTTTCAGACAGAGGCTGAGTTACAAGAAGTCATCAGTGATTTGCAGTCTAAACTGCGACTTGCTCCAGATAAACTCAAGTCAACAGAATCAGAGCTAAAAAAAAAGGAAAAGCGGCGTGATGAAATGCTGGGACTTGTGCCCATGAGGTAAGAATGGGATTTACCTTCACTGTA
AMPL2239835	AMPL2239835	1	chr5	131938869	131939140	+	CAATGTCACTTCTGTGGTATTCTTCCTAAAAATACATAACCTCAGTCTAACTGTGAGAAACATCAGATACTTTATTTTTAATTGTGTTTTCTATTTAGGCAAAGCATAATTGATTTGAAGGAGAAGGAAATACCAGAATTAAGAAACAAACTGCAGAATGTCAATAGAGACATACAGCGCCTAAAGAACGACATAGAAGAACAAGAAACACTCTTGGGTACA
AMPL2235238	AMPL2235238	1	chr5	131939057	131939330	+	CGACATAGAAGAACAAGAAACACTCTTGGGTACAATAATGCCTGAAGAAGAAAGTGCCAAAGTATGCCTGACAGATGTTACAATTATGGAGAGGTTCCAGGTAAGTTTATTGTAGTTTAAGGCAGAATAAAACTTGTTCCATGGTGGCTTGAATTTGAAGTGTGAGAGTTAAAAATAGTAGCTAGTATTCAGGTACAGGTTGTGTTTAGAATTCCCCATCCTGA
AMPL2239736	AMPL2239736	1	chr5	131939421	131939687	+	CTGATAATTAATTTCACTTTTATCCTATTAAACTTTGCTAAAATTGTATCTAGAAATGGTTTATAAGTTTAGATTTAAAAAATAAATGATAAGAGCAATTAATTTTTAAAGATTTTGAATAATGCAGTAAGTTTATTAAAGGAAATCATTTTGTTATATTCTTAAGATGGAACTTAAAGATGTTGAAAGAAAAATTGCACAACAAGCAGCTAAGCTA
AMPL2234730	AMPL2234730	1	chr5	131939575	131939842	+	TATATTCTTAAGATGGAACTTAAAGATGTTGAAAGAAAAATTGCACAACAAGCAGCTAAGCTACAAGGAATAGACTTAGATCGAACTGTCCAACAAGTCAACCAGGAGAAACAAGAGAAACAGCACAAGTTAGACACAGGTAATACAGTCTGTGTCCTTCTGTACTCATAGAGACTTTGACATTGCGAGCACATGCCTTTTACAGTCAATTTTATATC
AMPL2238136	AMPL2238136	1	chr5	131940356	131940632	+	GGGGCCCACAGAAATAGCATTTGTGGATTCCATAGACCGATAAAAATGGGAAGAATGATACAAATAGTATTTTCTATGCCCTTACATTAATTACTGTGATAATATGTTTTTGTGTAGTTTCTAGTAAGATTGAATTGAATCGTAAGCTTATACAGGACCAGCAGGAACAGATTCAACATCTAAAAAGTACAACAAATGAGCTAAAATCTGAGAAACTTCAGATATCC
AMPL2233570	AMPL2233570	1	chr5	131940516	131940705	+	GCAGGAACAGATTCAACATCTAAAAAGTACAACAAATGAGCTAAAATCTGAGAAACTTCAGATATCCACTAATTTGCAACGTCGTCAGCAACTGGAGGAGCAGACTGTGGAATTATCCACTGAAGTTCAGTCTTTGTACA
AMPL2239734	AMPL2239734	1	chr5	131940675	131940947	+	ATCCATACATGTTTTTTGTAAAATTATTTTAATTATTTATTTTTATTTTTATTTTTTGAGACAGTCTCGTTCTGTCACCCAGGCTGGAGTGCAGTAGCACGATCTCGGCTCACTGCAACCTCCATCTCCTGGGTTCAAGTGATTCTCTTGCCTCAGCCTCTGGAGTAGCTGGGATTACAGGCGTGCACCACCATGCCTGGCTAATTTTTGTTCTTTTAGTAGA
AMPL2238426	AMPL2238426	1	chr5	131944234	131944416	+	TAAGATAATGGAATATTATATAATACTTTATCTTTTTTATATTTTTAGGATGCTAAAGAGCAGGTAAGCCCTTTGGAAACAACATTGGAAAAGTTCCAGCAAGAAAAAGAAGAATTAATCAACAAAAAAAATA
AMPL2232991	AMPL2232991	1	chr5	131944303	131944503	+	CCTTTGGAAACAACATTGGAAAAGTTCCAGCAAGAAAAAGAAGAATTAATCAACAAAAAAAATACAAGCAACAAAATAGCACAGGATAAAGTAAGATTTCATTTATATATTTACTTATCAAATATCTGTATTAAACTTATGTTCATAGCAC
AMPL2233082	AMPL2233082	1	chr5	131944749	131945004	+	CAACCAGTGTAAATTTAATGAATATTTTTCTACAGCTGAATGATATTAAAGAGAAGGTTAAAAATATTCATGGCTATATGAAAGACATTGAGAATTATATTCAAGATGGGAAAGACGACTATAAGAAGGTAATTTAAAACTTAAAATTATTTATTTGATTGTATTTTTATTCATGTGCTTAAAGAATTTTCTTTTTTGTAGCAAAA
AMPL2232925	AMPL2232925	1	chr5	131944875	131945091	+	AGGTAATTTAAAACTTAAAATTATTTATTTGATTGTATTTTTATTCATGTGCTTAAAGAATTTTCTTTTTTGTAGCAAAAAGAAACTGAACTTAATAAAGTAATAGCTCAACTAAGTGAATGCGAGAAACACAAAGAAAAGATAAATGAAGATATGAGACTCATGAG
AMPL2237845	AMPL2237845	1	chr5	131945005	131945192	+	ACAAAGAAAAGATAAATGAAGATATGAGACTCATGAGACAAGATATTGATACACAGAAGGTAGGTCTGTTTTGCTTATGATATCACTTACACCTATGACATTCTTTTCTATAGTTTTATTTTCAATAGAAGATCCATT
AMPL2234053	AMPL2234053	1	chr5	131951561	131951829	+	ATGATTCTAAGTAAGACAGAAATGGCACTTGCTGTCACCAGTTGCCTGTTACAGATTTCATGTTAGTAACTTGGTTATTTTTGTTAACTAATTTAATGTTTACCTTTAGATACAAGAAAGGTGGCTACAAGATAACCTTACTTTAAGAAAAAGAAATGAGGAACTAAAAGAAGTTGAAGAAGAAAGAAAACAACATTTGAAGGAAATGGGTCAAATGCA
AMPL2238595	AMPL2238595	1	chr5	131951693	131951956	+	TAACCTTACTTTAAGAAAAAGAAATGAGGAACTAAAAGAAGTTGAAGAAGAAAGAAAACAACATTTGAAGGAAATGGGTCAAATGCAGGTTTTGCAAATGAAAAGGTATGCTTTTAAAATAATCTTCAGTTTAAATAAACGTCTTTATTACTGGAATGTGAAGAATATTAAATACCTGTTTTAAAAGAATTTTAGCCTCAGCCTGGTATCCTTT
AMPL2238590	AMPL2238590	1	chr5	131953691	131953961	+	TAAAAGCTAAAAAATGGTCCTCATTTGTCATTTTTCTTTTTTACAGTGAACATCAGAAGTTGGAAGAGAACATAGACAATATAAAAAGAAATCATAATTTGGCATTAGGGCGACAGAAAGGTTATGAAGAAGAAATTATTCATTTTAAGAAAGAACTTCGAGAACCACAATTTCGGGATGCTGAGGAAAAGTATAGAGAAATGATGATTGTTATGAGGACA
AMPL2238526	AMPL2238526	1	chr5	131953806	131954052	+	GAAAGGTTATGAAGAAGAAATTATTCATTTTAAGAAAGAACTTCGAGAACCACAATTTCGGGATGCTGAGGAAAAGTATAGAGAAATGATGATTGTTATGAGGACAACAGAACTTGTGAACAAGGATCTGGATATTTATTATAAGACTCTTGACCAGTAAGTATTAGACTGGGGATTTTCTTATTGCAGTTAATATT
AMPL2233192	AMPL2233192	1	chr5	131972638	131972910	+	ATATTCTACTTTTACCATTGAAAATATTGAGGAAGTTATTTATATTTCTATTTTTTATATATTATATATTTTATGTATTTTAATATTACTATTACACATAATTATTTTTTATATATATGAAGTACCAATGACTTCCTTTTCCAGAGCAATAATGAAATTTCACAGTATGAAAATGGAAGAAATCAATAAAATTATACGTGACCTGTGGCGAAGTACCTATCGT
AMPL2233909	AMPL2233909	1	chr5	131972784	131973051	+	CAATAATGAAATTTCACAGTATGAAAATGGAAGAAATCAATAAAATTATACGTGACCTGTGGCGAAGTACCTATCGTGGACAAGGTGAGTACCATGGTGTATCACAAATGCTCTTTCCAAAGCCCTCTCCGCAGCTCTTCCCCTTATGACCTCTCATCATGCCAGCATTACCTCCCTGGACCCCTTTCTAAGCATGTCTTTGAGATTTTCTAAGAATT
AMPL2233286	AMPL2233286	1	chr5	131973713	131973981	+	TAGGTTCCTCTAAAATATTCTTCTTCCTGTGTCAGATATTGAATACATAGAAATACGGTCTGATGCCGATGAAAATGTATCAGCTTCTGATAAAAGGCGGAATTATAACTACCGAGTGGTGATGCTGAAGGGAGACACAGCCTTGGATATGCGAGGACGATGCAGTGCTGGACAAAAGGCAGGTATCTCAAAAGCCTGGGGAGCCAACTCACCCAAGTA
AMPL2239052	AMPL2239052	1	chr5	131976283	131976554	+	CTGCCATGAGATGAGAAGGTCTGTGCTGGGCTTCTCACATAGGGGCTTTTTTCCAGGTATTAGCCTCACTCATCATTCGCCTGGCCCTGGCTGAAACGTTCTGCCTCAACTGTGGCATCATTGCCTTGGATGAGCCAACAACAAATCTTGACCGAGAAAACATTGAATCTCTTGCACATGCTCTGGTTGAGTAAGTATCTCTTGCACATGCTCTGGTTGAGT
AMPL1103863	AMPL1103863	1	chr5	131977776	131978052	+	GGTGACTTTTCAAATCAAAGAAGGGGTTATGCTCTTTACTAATAATATGTTCTGAATATATTGTTGCAGGATAATAAAAAGTCGCTCACAGCAGCGTAACTTCCAGCTTCTGGTAATCACTCATGATGAAGATTTTGTGGAGCTTTTAGGACGTTCTGAATATGTGGAGAAATTCTACAGGATTAAAAAGAACATCGATCAGTGCTCAGAGATTGTGAAATGCAGTG
AMPL2413493	AMPL2413493	1	chr5	131977923	131978192	+	AGGACGTTCTGAATATGTGGAGAAATTCTACAGGATTAAAAAGAACATCGATCAGTGCTCAGAGATTGTGAAATGCAGTGTTAGCTCCCTGGGATTCAATGTTCATTAAAAATATCCAAGATTTAAATGCCATAGAAATGTAGGTCCTCAGAAAGTGTATAATAAGAAACTTATTTCTCATATCAACTTAGTCAATAAGAAAATATATTCTTTCAAAGGA
AMPL2411765	AMPL2411765	1	chr8	90947737	90947969	+	AGATGCTTACTAGGAAGTTTTTCCATGGCTTCTTTTTAAAATCCTCAGTTATCTTCTCCTTTTTAAATAAGGATTGTATCTGCAAAGAAAGAAATGGGGTTAAATGATATTTAGATAAGGGATGGTATTTCTTTTAAAGGTAAAGAACTTTCAAACTGTAGTCACACTTTGGCAAATAGGATG
AMPL2412923	AMPL2412923	1	chr8	90949138	90949412	+	ACAGAAGAAACAAATTCTTAATTTCTATGAACAGAACTAAATTTTATATACATCTCTCAAAGGTACATGAGAAAGGTGAATCAAACTTTACCTAAAAAGATCATCAGCAAGAGACTCTTCTTTTGCATGTTGATTTTGTACCTGTCAAAATTAACATAATTTCAAACATTTGCTCAGTGGTGAATATATAGTTAATGAATTGCTATAGTGATAGGTCACTGTCAT
AMPL2414077	AMPL2414077	1	chr8	90955426	90955694	+	GCAAGTTTCTGGGCCTCACTTCCTACTAACCTCCATTTCCTGCCTTAGCCACTCTTCTAGTTCTGTATTCTTTCGAGCATGATGAGCTATTAGATCTGATCCTCCAATGATGTGTGGAAGTTTTCCTGCTCCAGGATATGTGACCTATTGAATAATAAAAGTAGTACAGTAAATCATATTAACAAACAAAAATGACCATTTTTTTAAAAAGATTAAAAA
AMPL2413119	AMPL2413119	1	chr8	90958288	90958517	+	TATCTCTAAAAACATTTCAAACACTGACCTCTTGTGATACAGTTGAAATACCTACCTTTTTGAATTTCTTGAAATTTTTTAGTTGACCATAATCATCATTTATGCCAGATGGATTTCTGGAAGTAGAGTTTTTAATCACCAGTGATCTAAATTCAGTCAATAACAGCTTTTTTGGAAGCA
AMPL2412657	AMPL2412657	1	chr8	90958325	90958595	+	TACAGTTGAAATACCTACCTTTTTGAATTTCTTGAAATTTTTTAGTTGACCATAATCATCATTTATGCCAGATGGATTTCTGGAAGTAGAGTTTTTAATCACCAGTGATCTAAATTCAGTCAATAACAGCTTTTTTGGAAGCATCTCACTATCATCCTGAAGTTTGTCATTGTTCTTAAATGGGGTTAAGATGGATAGGTAAGAAAGAGAAGAAATAACAA
AMPL2413565	AMPL2413565	1	chr8	90959998	90960274	+	TGTATAAAAATTAATAAAACGTTTCTCACAGATATTTCTTTAGCTGACCATAGTGAGTCTTCCTTGAGTTCACGTTTCTTCCCAATTTCATTTTCTTGCTAAAGAAATAAAATAAAAAATACTGTTCATAGGAGTAATAAAATGGTATGTTTCTATCACTTCTTGGCCTTTTGAATAAGATGAAGTGTAAAATGGTTCCTTTCTAAAAACTTAAGAGATATTCATGT
AMPL2413355	AMPL2413355	1	chr8	90965385	90965654	+	AAAGTACCTGTTAGCATTCTAAGCTTCTATGTACTATACCTCTCATTTAAAATGTTACTTACAGATATTTTGCTACTTTCTGGTACTGCTTCATCACTGAAAGTGTCATTTGTTTCTATATCCATCCTTGGCCTTTTTCTAACATTGACATCTTCCTCCTGTTTTTGAACTTTCACATCAATTTCTAACTCTGGTTTTGTGTCCTTGAATAACTGTTCCA
AMPL2412803	AMPL2412803	1	chr8	90965550	90965821	+	TGAACTTTCACATCAATTTCTAACTCTGGTTTTGTGTCCTTGAATAACTGTTCCAATACTTCATCTTCTATGGCCACATCATCCATTTCCCTTTTTTTATTTGATCTTAGCTTTTCTGCAGCATGAGATTTACTGGCAGAATTTTTCACAATAGATTTTAAATCTGTATCTGTAAATAAGTTATTGTCTGAGTTTGTGTCCACAGGCTCATTCTCAGATAGA
AMPL2413215	AMPL2413215	1	chr8	90965755	90966026	+	GCTCATTCTCAGATAGATGCTGCTCCTTATTTTTCCACAATGAGGGTGTAGCAGGTTGTGTTTGTTCTAAAAGAGAACAAGACGTTTCTATTCTTGCTGATTTGCATGAAGACATTTCTTGATTTTCTTCATCCCTTTCCCTTAGATTTAAAAAAAAAGAAGAAAACAAAACAAGAAAATGAACACAGCTAAGTAACCATTTAGTTTGGCAATATTCATCAC
AMPL2069358	AMPL2069358	1	chr8	90967314	90967586	+	AGTGGCTCTAGTGAAGGAGATCAGGGACATTTCTGAGAGGGAAAGCGGTCAAAAAGCTGCAGCAGCAGAAGCATACTTAATCAGAACAGACTAAAGACAATACCATTCTACAACAGTATAAAAAACTTTCATTTTTTTTTCAGAGACATGAGAGAAGTTATCAAAAACAGACCTTTTTTTGGTAGACGGCTGAAAGTAGTTTCTGATGGAGTTGGTCTGCTGC
AMPL2413923	AMPL2413923	1	chr8	90967522	90967792	+	GAGTTGGTCTGCTGCTGCTGAGAAGCCCTATCTTTACTTTTATTTATACTTGGCAATTTAGTTGGTGAAAGCTGATAGTTTGGGATTCTCATCTTAGCCAAAGTATTTGATACCATACTATTATTATTAGAGCTTGTTTTGCAGGACTCCTTTACAGTGGGTGCATCTTGTGAAAGCATTCTGAATTTTTGTTCCATTTTGGAGACTTTGATTTCTTTTGG
AMPL2413252	AMPL2413252	1	chr8	90967676	90967943	+	CAGTGGGTGCATCTTGTGAAAGCATTCTGAATTTTTGTTCCATTTTGGAGACTTTGATTTCTTTTGGCCTTTCACTCAAATCCCTGTAGAAAAAGAAAAGAATGCAAGGTAAATAATCAAGTTTACAGCAACTTTAATAGAGAAACAAAGATCGTTAAATAGTTCTAACGTAATATAACCTTAGAAGATAATTTTTAGACAAAAATACACTGAATATA
AMPL2112185	AMPL2112185	1	chr8	90970870	90971140	+	TATACTATTAATTTATTGATAGAATAATAACAATAGTACGGTAATGAAGAAGCTTTACCATGTATCTGCTTGCTCTGATTCTGTGTCAGCTACGTATGTTGTAGTGTTCACTGGGGCGCTTGGCATTAGTTTTTCATCAACTGACACGCCTTGTGAAAGGCTTGGTCCTGGAGTTGTTGTCTTTAATCCTGTAAATCACACAAGTAGAAAGAAAGAATCAC
AMPL2413082	AMPL2413082	1	chr8	90976534	90976734	+	TATATGAGTAACGTATATTTAGCTTATCGATTTACATAATAAAGTTGCTAACGAATCAATAAAATAATGCTTCAATTACCTGTACTGGGATGGCCCTGAGGATCACAGTAATTCTTTGTAGTCATGAAAATCACCGCCAATCCAATTTCTG
AMPL2413496	AMPL2413496	1	chr8	90976625	90976867	+	GGCCCTGAGGATCACAGTAATTCTTTGTAGTCATGAAAATCACCGCCAATCCAATTTCTGCTTCAGGAATAGGTCTAAGACCTTGCCTATTAGAATAAAATAGTTTAAGTATGATAATATATTAAAACTAGCAACTTTTATTCAGATAATGTCAAGATAAAGCAACCTCTTTTTTTTCCTCCCAAATAATTTT
AMPL2412293	AMPL2412293	1	chr8	90982497	90982745	+	AAGCAACAAAAAAGGTTAAACATAAAATCTCCTACTTGCAGTTTTTTACTAATAAAGAATAATTCTATACCTTTGGAGCATATCCATTATTGACTGAATCCATTTCTTCTGACAGTCAGGAATTAAGGTCTGTGAGTTTGTTATTCCTGTATCAACAACACACGTTCCCGGAGCCAAAAAGAAATTATGTTCTTCTTCA
AMPL2412588	AMPL2412588	1	chr8	90982624	90982894	+	GTCTGTGAGTTTGTTATTCCTGTATCAACAACACACGTTCCCGGAGCCAAAAAGAAATTATGTTCTTCTTCATTCTCTTCTGTTATCAACCTAGCTTCCCCACCTCCAAAGACAACTGCGGAACTCAATTTCTTATGCTAAAAATGGAAGGAAACATTTTTTAAAGTAAAATGTAGTAATTTTTTGAACACATAAGAATTTGATTTGGGAAACATAGAAGT
AMPL2413892	AMPL2413892	1	chr8	90983282	90983522	+	AAATGAAATACGTTAACAACTACTGATAAGAGTTAATAATGTATCCTAGTTTGTAATGTATTCTTTAGGAAAATTTAGCTTATAACATAATTACCTGTTTGGCATTCAAAAATATAAATGTTTTCCCTTTGAAGATTTGTTTTCTTTCCTGCCGTCCTGACAGATCAACATTTTTACTTCCAATAGATGGT
AMPL2411544	AMPL2411544	1	chr8	90983458	90983719	+	CTTCCAATAGATGGTTCATCAAGAGGTGGGTAAAAACTGTAAAAATAATTAAAGTATATTCTAATTATATACTACTATGTTTGCTATTAAATTGTAAACGGAGTGACTATCTGACACTCAAAAGGCATAATTTCCATAATACCTTTATAGTATTTTTTTTAAGTAAGAATTTTATCTGGGACAAAATGACAAAAAGCATCTAATCGCGTTTT
AMPL2180580	AMPL2180580	1	chr8	90990329	90990553	+	TCCTGAAACAAGCATTAAAGAGGGAATTAACTTAAATAAAAATCAATGCTATCATATAAGTGACATCTTGTTATATTTAAAATACATAATATACCTTTCAATTTGTGGAGGCTGCTTCTTGGACTCAACTGCTTTCAGGAATTCAGTAAAATATTCTGGCTTTACAATTGGACGT
AMPL2411969	AMPL2411969	1	chr8	90990442	90990648	+	GCTTCTTGGACTCAACTGCTTTCAGGAATTCAGTAAAATATTCTGGCTTTACAATTGGACGTCCACAAATGAGTGCACATATTGTCTACAATGAAGAAAACATGTGAATATATATATTCACATGCTAGCATTTTTTAAAGAAAAGTTTTAAGTTATA
AMPL2412966	AMPL2412966	1	chr8	90992805	90993075	+	GAGTGGGTATATATAAATCTACAACTAACAGTTCTGATAGTTTTAAAGTAATTAAAAAAAAATCTGTGTATAGTGGGTAAGCTTAAATTCAAATAACTTATTTTTAACATAAGAACAAGACATTCAACCTACTTTAATGGTAACTTTCACTGATACCATGACAAGGTGAGTGCATTCTTCTGTCCAATTGTTTACAGTAAATCCTCCAAGTTGCAATATAG
AMPL2414300	AMPL2414300	1	chr8	90992971	90993187	+	TGAGTGCATTCTTCTGTCCAATTGTTTACAGTAAATCCTCCAAGTTGCAATATAGCTTGATTTAAAGCAGTTTTCCCAGAGACATCTAAACAAGAAGAGCATGCAACCAAAGGCTCATACTCTATTCTGTAAATGAGAATAAGTTAAATAAAGTCATAGTATCAGAG
AMPL2114929	AMPL2114929	1	chr8	90993540	90993810	+	AAGCTGTCCATTTTAAAATCAATTTTAAAATGTCTTACCTGAATTTACTTCCAAACACTCCAAAAGTAATACCATCCCCCGACTTCAAAGTTCGGGAAAAGCCATTCTGCATTTTTTCCTCATTAACAAAGGTACCATACTTAGAATTATCTTTTAATGTCAATACAGGGATTTCATCTGTTTGACTCTGAAAAGTTAGCAAATAATTTAAAGTCTTTTAC
AMPL2413983	AMPL2413983	1	chr8	90994895	90995141	+	GAAACTAGTGAAATAAAATTAGTAACATACCAGGTTGGTTACAGAAAAGTTAGCAGTTAACACAGCATGATTTCGGCTGATCGACTGATCATTTTCAATCAGAATGGCACAGTTTTTCCTTCCAACAACGTACTCAACGCCAGTCAAAAGTCTGTATGGTTCTCCTGAGATAAATTTTTTTTTAAAAAAAGATAAGT
AMPL2124848	AMPL2124848	1	chr8	90996588	90996867	+	CAGCGTACTCGCCGCTTCTGCGACCGCTTCCGCAGCGTCCCCGGGCAGGAACGGACGCGACGCAGGAATCACCCGCAGGCCCTCCCCCGAGGCAGTCGCTACCGGGAAAATAGGCCCCGAGGCTTCCCTTCTGCCCTTACCTCCTGCCGGGCCCGCGGCGGGCAGCAGTTTCCACATCGGTCCGGCTCCTCAGGGCTGGGGCCGACGTGCAACCGCGTAACCGGGGCTGC
AMPL2190598	AMPL2190598	1	chr8	128748698	128748961	+	CCGAGCAAGGACGCGACTCTCCCGACGCGGGGAGGCTATTCTGCCCATTTGGGGACACTTCCCCGCCGCTGCCAGGACCCGCTTCTCTGAAAGGCTCTCCTTGCAGCTGCTTAGACGCTGGATTTTTTTCGGGTAGTGGAAAACCAGGTAAGCACCGAAGTCCACTTGCCTTTTAATTTATTTTTTTATCACTTTAATGCTGAGATGAGTCGAA
AMPL2190399	AMPL2190399	1	chr8	128750440	128750676	+	TGCCTCCCGCTTTGTGTGCCCCGCTCCAGCAGCCTCCCGCGACGATGCCCCTCAACGTTAGCTTCACCAACAGGAACTATGACCTCGACTACGACTCGGTGCAGCCGTATTTCTACTGCGACGAGGAGGAGAACTTCTACCAGCAGCAGCAGCAGAGCGAGCTGCAGCCCCCGGCGCCCAGCGAGGA
AMPL2189926	AMPL2189926	1	chr8	128750583	128750858	+	CAGCAGCAGCAGAGCGAGCTGCAGCCCCCGGCGCCCAGCGAGGATATCTGGAAGAAATTCGAGCTGCTGCCCACCCCGCCCCTGTCCCCTAGCCGCCGCTCCGGGCTCTGCTCGCCCTCCTACGTTGCGGTCACACCCTTCTCCCTTCGGGGAGACAACGACGGCGGTGGCGGGAGCTTCTCCACGGCCGACCAGCTGGAGATGGTGACCGAGCTGCTGGGAGGAG
AMPL2189594	AMPL2189594	1	chr8	128750718	128750914	+	CCCTTCTCCCTTCGGGGAGACAACGACGGCGGTGGCGGGAGCTTCTCCACGGCCGACCAGCTGGAGATGGTGACCGAGCTGCTGGGAGGAGACATGGTGAACCAGAGTTTCATCTGCGACCCGGACGACGAGACCTTCATCAAAAAC
AMPL2190151	AMPL2190151	1	chr8	128750859	128751121	+	AAAAACATCATCATCCAGGACTGTATGTGGAGCGGCTTCTCGGCCGCCGCCAAGCTCGTCTCAGAGAAGCTGGCCTCCTACCAGGCTGCGCGCAAAGACAGCGGCAGCCCGAACCCCGCCCGCGGCCACAGCGTCTGCTCCACCTCCAGCTTGTACCTGCAGGATCTGAGCGCCGCCGCCTCAGAGTGCATCGACCCCTCGGTGGTCTTCCCC
AMPL2189531	AMPL2189531	1	chr8	128751029	128751283	+	CGCCGCCGCCTCAGAGTGCATCGACCCCTCGGTGGTCTTCCCCTACCCTCTCAACGACAGCAGCTCGCCCAAGTCCTGCGCCTCGCAAGACTCCAGCGCCTTCTCTCCGTCCTCGGATTCTCTGCTCTCCTCGACGGAGTCCTCCCCGCAGGGCAGCCCCGAGCCCCTGGTGCTCCATGAGGAGACACCGCCCACCACCAGCAGC
AMPL2190413	AMPL2190413	1	chr8	128751148	128751392	+	CTCTGCTCTCCTCGACGGAGTCCTCCCCGCAGGGCAGCCCCGAGCCCCTGGTGCTCCATGAGGAGACACCGCCCACCACCAGCAGCGACTCTGGTAAGCGAAGCCCGCCCAGGCCTGTCAAAAGTGGGCGGCTGGATACCTTTCCCATTTTCATTGGCAGCTTATTTAACGGGCCACTCTTATTAGGAAGGAGAG
AMPL2190305	AMPL2190305	1	chr8	128752516	128752696	+	TCTAACGTATTCATGCCTTGTATTTGTACAGCATTAATCTGGTAATTGATTATTTTAATGTAACCTTGCTAAAGGAGTGATTTCTATTTCCTTTCTTAAAGAGGAGGAACAAGAAGATGAGGAAGAAATCG
AMPL2189734	AMPL2189734	1	chr8	128752601	128752847	+	ATTTCCTTTCTTAAAGAGGAGGAACAAGAAGATGAGGAAGAAATCGATGTTGTTTCTGTGGAAAAGAGGCAGGCTCCTGGCAAAAGGTCAGAGTCTGGATCACCTTCTGCTGGAGGCCACAGCAAACCTCCTCACAGCCCACTGGTCCTCAAGAGGTGCCACGTCTCCACACATCAGCACAACTACGCAGCGCCTCC
AMPL2190287	AMPL2190287	1	chr8	128752787	128753049	+	GCAGCGCCTCCCTCCACTCGGAAGGACTATCCTGCTGCCAAGAGGGTCAAGTTGGACAGTGTCAGAGTCCTGAGACAGATCAGCAACAACCGAAAATGCACCAGCCCCAGGTCCTCGGACACCGAGGAGAATGTCAAGAGGCGAACACACAACGTCTTGGAGCGCCAGAGGAGGAACGAGCTAAAACGGAGCTTTTTTGCCCTGCGTGACCAG
AMPL2189664	AMPL2189664	1	chr8	128752933	128753211	+	ACACAACGTCTTGGAGCGCCAGAGGAGGAACGAGCTAAAACGGAGCTTTTTTGCCCTGCGTGACCAGATCCCGGAGTTGGAAAACAATGAAAAGGCCCCCAAGGTAGTTATCCTTAAAAAAGCCACAGCATACATCCTGTCCGTCCAAGCAGAGGAGCAAAAGCTCATTTCTGAAGAGGACTTGTTGCGGAAACGACGAGAACAGTTGAAACACAAACTTGAACAGCTA
AMPL2293828	AMPL2293828	1	chr8	128753053	128753325	+	AGCCACAGCATACATCCTGTCCGTCCAAGCAGAGGAGCAAAAGCTCATTTCTGAAGAGGACTTGTTGCGGAAACGACGAGAACAGTTGAAACACAAACTTGAACAGCTACGGAACTCTTGTGCGTAAGGAAAAGTAAGGAAAACGATTCCTTCTAACAGAAATGTCCTGAGCAATCACCTATGAACTTGTTTCAAATGCATGATCAAATGCAACCTCACAACC
AMPL2293474	AMPL2293474	1	chr9	21968161	21968373	+	GATCTAAGTTTCCCGAGGTTTCTCAGAGCCTCTCTGGTTCTTTCAATCGGGGATGTCTGCAGAGGGCAGAAAGAAAACAGGCGTTAGAAACCTGAGGTCAAAGATGTGTGGCACATCCCGCCCTCCTCTCTTGCCGTCCCTACCGGCATTGAAATACTTATGG
AMPL2413141	AMPL2413141	1	chr9	21968653	21968926	+	GGGCGCCTCAGGCTCTGGCGCTCCTCGGCGGAATCCCGTAGCTTCCCTACGCATGCCTGCTTCTACAAACCCACAAATGGTTTCCGATCATTTCTGAAACAAAATGGATGCTCATTTATTCATGTGCTCTGGCTTCTGCCTTCCTCTCTAATCTCGTTGCGTATGGGCTCCAGCTCGCCGTTCGGTTCTCCCGAGGCAGCATTTACACTTGAGAGTCTCAAGAT
AMPL2112720	AMPL2112720	1	chr9	21970849	21971134	+	ACAAATTCTCAGATCATCAGTCCTCACCTGAGGGACCTTCCGCGGCATCTATGCGGGCATGGTTACTGCCTCTGGTGCCCCCCGCAGCCGCGCGCAGGTACCGTGCGACATCGCGATGGCCCAGCTCCTCAGCCAGGTCCACGGGCAGACGGCCCCAGGCATCGCGCACGTCCAGCCGCGCCCCGGCCCGGTGCAGCACCACCAGCGTGTCCAGGAAGCCCTCCCGGGCAGCGTCG
AMPL2293458	AMPL2293458	1	chr9	21970959	21971246	+	TCGCGATGGCCCAGCTCCTCAGCCAGGTCCACGGGCAGACGGCCCCAGGCATCGCGCACGTCCAGCCGCGCCCCGGCCCGGTGCAGCACCACCAGCGTGTCCAGGAAGCCCTCCCGGGCAGCGTCGTGCACGGGTCGGGTGAGAGTGGCGGGGTCGGCGCAGTTGGGCTCCGCGCCGTGGAGCAGCAGCAGCTCCGCCACTCGGGCGCTGCCCATCATCATGACCTGCCAGAGAGAAC
AMPL2313844	AMPL2313844	1	chr9	21971162	21971449	+	GGCGCTGCCCATCATCATGACCTGCCAGAGAGAACAGAATGGTCAGAGCCAGGGTGGGGGCCGGCATGACGGAAAGGAAGCTTGTGTAGAGCCCCCTCACCGCCAAGCAGACCCCCACACAAGCCCCAGGTGTCTAATTACCCCTACATTTGCTTCCAGTTTCCAATTTCCTTCTTGAGTTCTCTATCCATTCTTCAGTACACAATGAATTCCATTATATCCTCCGAACTTCTGCGGA
AMPL2148933	AMPL2148933	1	chr9	21974346	21974613	+	TTCGTAAATTTTGTATCTGATAAAGAGCATACTTCCATCTAATACAAATATGTTCCCCCCTTCAGATCTTCTCAGCATTCGAGAGATCTGTACGCGCGTGGCTCCTCATTCCTCTTCCTTGGCTTCCCAAGCCCCCAGGGCGTCGCCAGGAGGAGGTCTGTGATTACAAACCCCTTCTGAAAACTCCCCAGGAAGCCTCCCCTTTTTCCGGAGAATCG
AMPL2293475	AMPL2293475	1	chr9	21974439	21974717	+	GCGCGTGGCTCCTCATTCCTCTTCCTTGGCTTCCCAAGCCCCCAGGGCGTCGCCAGGAGGAGGTCTGTGATTACAAACCCCTTCTGAAAACTCCCCAGGAAGCCTCCCCTTTTTCCGGAGAATCGAAGCGCTACCTGATTCCAATTCCCCTGCAAACTTCGTCCTCCAGAGTCGCCCGCCATCCCCTGCTCCCGCTGCAGACCCTCTACCCACCTGGATCGGCCTCCGA
AMPL2149075	AMPL2149075	1	chr9	21974647	21974922	+	CCCACCTGGATCGGCCTCCGACCGTAACTATTCGGTGCGTTGGGCAGCGCCCCCGCCTCCAGCAGCGCCCGCACCTCCTCTACCCGACCCCGGGCCGCGGCCGTGGCCAGCCAGTCAGCCGAAGGCTCCATGCTGCTCCCCGCCGCCGGCTCCATGCTGCTCCCCGCCGCCCGCTGCCTGCTCTCCCCCTCTCCGCAGCCGCCGAGCGCACGCGGTCCGCCCCACC
AMPL2150374	AMPL2150374	1	chr9	21994041	21994278	+	ATCTGTTTACGAAATCACACCAAACAAAACAAGTGCCGAATGCGCCCCGGACTTTTCGAGGGCCTTTCCTACCTGGTCTTCTAGGAAGCGGCTGCTGCCCTAGACGCTGGCTCCTCAGTAGCATCAGCACGAGGGCCACAGCGGCGGGCGCCCCTGGCGCTGCCCACTCCCCCGTGAGCCGCGGGATG
AMPL2293019	AMPL2293019	1	chr9	21994162	21994437	+	CATCAGCACGAGGGCCACAGCGGCGGGCGCCCCTGGCGCTGCCCACTCCCCCGTGAGCCGCGGGATGTGAACCACGAAAACCCTCACTCGCGGCGGGCCGCACGCGCGCCGAATCCGGAGGGTCACCAAGAACCTGCGCACCATGTTCTCGCCGCCTCCAGGGCCGAGCTCGGCAGCCGCTGCGCCGCCCTTTGGCACCAGAGGTGAGCAGCGCCACTCCTGCCCC
AMPL2150088	AMPL2150088	1	chr11	108098155	108098424	+	ATGTGCCTCTAATTGTACAGTTAAATCTAACTATAAATACTGCAGTATAAAATAATTATATACACATTTTTTCACACCTCTTTCTCTCTATATATGCATATATACATATACATATATATACCTATATGTATTTTTTTTACAGACAGTGATGTGTGTTCTGAAATTGTGAACCATGAGTCTAGTACTTAATGATCTGCTTATCTGCTGCCGTCAACTAGAA
AMPL2149070	AMPL2149070	1	chr11	108098316	108098588	+	AATTGTGAACCATGAGTCTAGTACTTAATGATCTGCTTATCTGCTGCCGTCAACTAGAACATGATAGAGCTACAGAACGAAAGGTAGTAAATTACTTAAATTCAATTTTTCCTTGAAATAAGTGTGATTAGTAACCCATTATTATTTCCTTTTTATTTTCAGAAAGAAGTTGAGAAATTTAAGCGCCTGATTCGAGATCCTGAAACAATTAAACATCTAGATC
AMPL2149594	AMPL2149594	1	chr11	108098518	108098692	+	AAACAATTAAACATCTAGATCGGCATTCAGATTCCAAACAAGGAAAATATTTGAATTGGGATGCTGTTTTTAGGTATTCTATTCAAATTTATTTTACTGTCTTTATTTTTCTCTTTCATATTTAT
AMPL2278331	AMPL2278331	1	chr11	108099784	108100053	+	TAAAAGTTGCTCTTTGTGATGGCATGAACAGCTTTTGAAATTATTATAATTTAAGTATTCAACGAGTTTCTGAAATTGCATTTTGTTTTCTTGAAGATTTTTACAGAAATATATTCAGAAAGAAACAGAATGTCTGAGAATAGCAAAACCAAATGTATCAGCCTCAACACAAGCCTCCAGGCAGAAAAAGATGCAGGAAATCAGTAGTTTGGTCAAATAC
AMPL2149874	AMPL2149874	1	chr11	108099869	108100105	+	TTTTCTTGAAGATTTTTACAGAAATATATTCAGAAAGAAACAGAATGTCTGAGAATAGCAAAACCAAATGTATCAGCCTCAACACAAGCCTCCAGGCAGAAAAAGATGCAGGAAATCAGTAGTTTGGTCAAATACTTCATCAAATGTGCAAACAGAAGTAAGTGATGTTATAAATTATAAATAAATG
AMPL2094364	AMPL2094364	1	chr11	108106331	108106598	+	TTCAAATTTATGTTTTTCTTTATTTGTTTATTTTGAAATAGGAGCACCTAGGCTAAAATGTCAAGAACTCTTAAATTATATCATGGATACAGTGAAAGATTCATCTAATGGTGCTATTTACGGAGCTGATTGTAGCAACATACTACTCAAAGACATTCTTTCTGTGAGAAAATACTGGTGTGAAATATCTCAGCAACAGTGGTTAGGTATGTTTTGAA
AMPL2278626	AMPL2278626	1	chr11	108106384	108106628	+	TAAAATGTCAAGAACTCTTAAATTATATCATGGATACAGTGAAAGATTCATCTAATGGTGCTATTTACGGAGCTGATTGTAGCAACATACTACTCAAAGACATTCTTTCTGTGAGAAAATACTGGTGTGAAATATCTCAGCAACAGTGGTTAGGTATGTTTTGAAGGTTGTTGTTTGTGAATTTTTCCTCATGAA
AMPL2148923	AMPL2148923	1	chr11	108114563	108114805	+	ATGGGATTATGGAATATTTAAGTTAAATTGTAACATTTAATACATTTTGATTTTTAAAAAATCATGACTAATAATTTTTTTTTTTTTTTAAGAATTGTTCTCTGTGTACTTCAGGCTCTATCTGAAACCTTCACAAGATGTTCATAGAGTTTTAGTGGCTAGAATAATTCATGCTGTTACCAAAGGATGCTGT
AMPL2149003	AMPL2149003	1	chr11	108114723	108114992	+	AGAATAATTCATGCTGTTACCAAAGGATGCTGTTCTCAGACTGACGGATTAAATTCCAAATTTTTGGACTTTTTTTCCAAGGCTATTCAGTGTGCGAGGTAATCTAATCTCTTTTTCTTTTGTTTTGTATTGAAATACTTTTGATCTTGCAAGACCATGTTTTAGACTCAGTAACTAAAAATTCTACCTTAAAATAAAACATTGATCCATCATAACAGAA
AMPL2149966	AMPL2149966	1	chr11	108115460	108115731	+	ACCCAGTTGAGCTTGTTTGTTTCTTCACAGACAAGAAAAGAGCTCTTCAGGTCTAAATCATATCTTAGCAGCTCTTACTATCTTCCTCAAGACTTTGGCTGTCAACTTTCGAATTCGAGTGTGTGAATTAGGAGATGAAATTCTTCCCACTTTGCTTTATATTTGGACTCAACATAGGCTTAATGATTCTTTAAAAGAAGTCATTATTGAATTATTTCAACT
AMPL2148709	AMPL2148709	1	chr11	108115589	108115860	+	AGGAGATGAAATTCTTCCCACTTTGCTTTATATTTGGACTCAACATAGGCTTAATGATTCTTTAAAAGAAGTCATTATTGAATTATTTCAACTGCAAATTTATATCCATCATCCGAAAGGAGCCAAAACCCAAGAAAAAGGTATAAAGGAAATGTTTACTGTTTTGAATTTGCTTCTTCATTCAAACATAGAAGTCTAAGTATAAAATTAGTGTTCTTTAGG
AMPL2277829	AMPL2277829	1	chr11	108117607	108117878	+	GCTAGCAGTGTAAACAGAGTACATACATAAAAATTACATTTTAATTTTTTGGATTACAGGTGCTTATGAATCAACAAAATGGAGAAGTATTTTATACAACTTATATGATCTGCTAGTGAATGAGATAAGTCATATAGGAAGTAGAGGAAAGTATTCTTCAGGATTTCGTAATATTGCCGTCAAAGAAAATTTGATTGAATTGATGGCAGATATCTGTCACCA
AMPL2277565	AMPL2277565	1	chr11	108117689	108117958	+	AGAAGTATTTTATACAACTTATATGATCTGCTAGTGAATGAGATAAGTCATATAGGAAGTAGAGGAAAGTATTCTTCAGGATTTCGTAATATTGCCGTCAAAGAAAATTTGATTGAATTGATGGCAGATATCTGTCACCAGGTACAGTAAGTAGGTCATGTCACATTTAGAAATTTCCTGTTAATTTTTTTTTTAAACTGGGCATTTTGGGCTTTTAAAA
AMPL2150076	AMPL2150076	1	chr11	108119556	108119831	+	CTCCAACCTGGGCAACAACAGCGAAACTCTGGCTCAAAAAAAAAAAAAAGAAAAAAGTGGATTTATTTTTATTTTACAGGTTTTTAATGAAGATACCAGATCCTTGGAGATTTCTCAATCTTACACTACTACACAAAGAGAATCTAGTGATTACAGTGTCCCTTGCAAAAGGAAGAAAATAGAACTAGGCTGGGAAGTAATAAAAGATCACCTTCAGAAGTCACAG
AMPL2149009	AMPL2149009	1	chr11	108119721	108119991	+	CAAAAGGAAGAAAATAGAACTAGGCTGGGAAGTAATAAAAGATCACCTTCAGAAGTCACAGAATGATTTTGATCTTGTGCCTTGGTAAAGTGTTACCATTTTCTCATTCAGTGTCATTTTAATCTCTTGTATGTTATTTTTCAGAAAACTTTCAGTGGAATCCTTTCATCTCAACCAGAACTAAGTCATTTGTCTACCCCCAAACCTATTACTAGCAAAGG
AMPL2278407	AMPL2278407	1	chr11	108121251	108121521	+	AACTATTAACAGCCAGTTTATTTTTAGAGTACTATGGAAATGATGGTGATTCTCTAATTAGGATATTGTAAGAGTACCATGTCTATATATTTCCTTTTAGTTTGTTAATGTGATGGAATAGTTTTCAAATTATCCTTTTTTTTTTTTTTTAGGCTACAGATTGCAACCCAATTAATATCAAAGTATCCTGCAAGTTTACCTAACTGTGAGCTGTCTCCATT
AMPL2277936	AMPL2277936	1	chr11	108121460	108121732	+	GCTGTCTCCATTACTGATGATACTATCTCAGCTTCTACCCCAACAGCGACATGGGGAACGTACACCATATGTGTTACGATGCCTTACGGAAGTTGCATTGTGTCAAGACAAGAGGTCAAACCTAGAAAGCTCACAAAAGTCAGATTTATTAAAACTCTGGAATAAAATTTGGTGTATTACCTTTCGTGGTATAAGTTCTGAGCAAATACAAGCTGAAAACTTT
AMPL2278181	AMPL2278181	1	chr11	108121670	108121937	+	AGCTGAAAACTTTGGCTTACTTGGAGCCATAATTCAGGGTAGTTTAGTTGAGGTTGACAGAGAATTCTGGAAGTTATTTACTGGGTCAGCCTGCAGACCTTCATGGTAAGTTCAGCATGCATTATGTCTGACTTACAGATAAACACACACAGACACACACACACTCACATATCCCTGATCATTTTCATAGTTTGTTACTTCAGTTAAAGATGTCAAAT
AMPL2149346	AMPL2149346	1	chr11	108122464	108122735	+	GGCACTGTCCTGATAGATAAAGTCTTTGCCCCTCCAATAGCTTGCTTTTCACAATTGTCCTTTGTTTTGTTATAGTCCTGCAGTATGCTGTTTGACTTTGGCACTGACCACCAGTATAGTTCCAGGAACGGTAAAAATGGGAATAGAGCAAAATATGTGTGAAGTAAATAGAAGCTTTTCTTTAAAGGAATCAATAATGAAATGGCTCTTATTCTATCAGTT
AMPL2149020	AMPL2149020	1	chr11	108122611	108122879	+	GCAAAATATGTGTGAAGTAAATAGAAGCTTTTCTTTAAAGGAATCAATAATGAAATGGCTCTTATTCTATCAGTTAGAGGGTGACTTAGAAAATAGCACAGAAGTGCCTCCAATTCTTCACAGGTAATTTAAGTTCATTAGCATGCTGCTGTTTTTTTTGTTTGTTTTATCAGGCTCTCTCCACTTATTTGATGCCAGATGGCTTTATTTTATAATAAT
AMPL2277476	AMPL2277476	1	chr11	108123490	108123729	+	TAAGTGAAGCTTTTTGTTTTTCTTTGTAGTAATTTTCCTCATCTTGTACTGGAGAAAATTCTTGTGAGTCTCACTATGAAAAACTGTAAAGCTGCAATGAATTTTTTCCAAAGCGTGCCAGAATGGTATGTTATCTAATAATGCTCTTTATCATTTTAAGCTATAGCTTTAATTACAAAGATGATAATTT
AMPL2149780	AMPL2149780	1	chr11	108124490	108124746	+	ATATTAAAGATCTTACTTTCTTGAAGTGAACACCACCAAAAAGATAAAGAAGAACTTTCATTCTCAGAAGTAGAAGAACTATTTCTTCAGACAACTTTTGACAAGATGGACTTTTTAACCATTGTGAGAGAATGTGGTATAGAAAAGCACCAGTCCAGTATTGGCTTCTCTGTCCACCAGAATCTCAAGGAATCACTGGATCGCTGT
AMPL2149006	AMPL2149006	1	chr11	108124625	108124894	+	GGTATAGAAAAGCACCAGTCCAGTATTGGCTTCTCTGTCCACCAGAATCTCAAGGAATCACTGGATCGCTGTCTTCTGGGATTATCAGAACAGCTTCTGAATAATTACTCATCTGAGGTGAGATTTTTTAAAAAAAGAACTAAGCTTATATATGATTCAACTTTGGTAAACTGTTAGGAAGGAGAAATAGGGGCAGGAAAAACAGCAAGGATGGTGGGAG
AMPL1988093	AMPL1988093	1	chr11	108126807	108127079	+	TAACTGAACTTTTGTTTTTTAATATGTATGTAGAATTTGTTCTTACAAAAGATAGAGTATACTAAATTATTTATGAAATATATATATTTTTATTTGTGGTTTACTTTAAGATTACAAATTCAGAAACTCTTGTCCGGTGTTCACGTCTTTTGGTGGGTGTCCTTGGCTGCTACTGTTACATGGGTGTAATAGCTGAAGAGGAAGCATATAAGTCAGAATTATT
AMPL2149785	AMPL2149785	1	chr11	108126947	108127180	+	TCACGTCTTTTGGTGGGTGTCCTTGGCTGCTACTGTTACATGGGTGTAATAGCTGAAGAGGAAGCATATAAGTCAGAATTATTCCAGAAAGCCAAGGTAGGAGAATTTATACTAATAAAGTTTCGGATAAATTTGAATGAAATGTATTCCTGTGAAAATTATTACATTTGTTTGGAAGACATTA
AMPL2150049	AMPL2150049	1	chr11	108128129	108128340	+	ATACTAAACTATAATTTTAACTGGAATTTGCATTTTTCCTTCTATTCACAATAGTCTCTAATGCAATGTGCAGGAGAAAGTATCACTCTGTTTAAAAATAAGACAAATGAGGAATTCAGAATTGGTTCCTTGAGAAATATGATGCAGCTATGTACACGTTGC
AMPL2149114	AMPL2149114	1	chr11	108128276	108128549	+	CTATGTACACGTTGCTTGAGCAACTGTACCAAGGTAAGATTTTCTTCTTCTTGTTTTGTTTTTTGAGATAGGATCTTTCTCTGTCACCCAGGCTGGAGTGCAGTGGGATTGTCACAACTCATTGTAGCCTTGACCTCCTGGTTTCCAGCAATTCTCCTGCCTCAGCCTCCCAAGTAATTGGGACTACAGGCATGTACCACCTAGCTAAAATTTTCTTTTTACTT
AMPL2277352	AMPL2277352	1	chr11	108129564	108129782	+	TATATATTGGCCCTAATAGTAAACTATTTATCTACATTCCATTCAAGATAGAGAAAACACTGTCTGCCAAGAATAATTGTTTTTATTTCTTTGTTGCTTGGTTCTTTGTTTGTCTTAATTGCAGAAGAGTCCAAATAAGATTGCATCTGGCTTTTTCCTGCGATTGTTA
AMPL2150095	AMPL2150095	1	chr11	108129676	108129940	+	TCTTAATTGCAGAAGAGTCCAAATAAGATTGCATCTGGCTTTTTCCTGCGATTGTTAACATCAAAGCTAATGAATGACATTGCAGATATTTGTAAAAGTTTAGTAAGTATGCTTCCTGTTTTGCTATCATATTTTGATTCTAATAGGCATAATTTTTTTGTTGAAATATCTTTGTAAATAAGGATGCATCTCACAACATATAGCTCTTAACATTT
AMPL2278422	AMPL2278422	1	chr11	108137818	108138075	+	ACAGCATGCTCCTGCAAGAAGCCATCTTGAACATCTTTGTTTCTCTTCCTTGAAGGCATCCTTCATCAAAAAGCCATTTGACCGTGGAGAAGTAGAATCAATGGAAGATGATACTAATGGAAATCTAATGGAGGTGGAGGATCAGTCATCCATGAATCTATTTAACGATTACCCTGATAGTAGTGTTAGTGATGCAAACGAACCTGGA
AMPL2148763	AMPL2148763	1	chr11	108137866	108138139	+	CTTGAAGGCATCCTTCATCAAAAAGCCATTTGACCGTGGAGAAGTAGAATCAATGGAAGATGATACTAATGGAAATCTAATGGAGGTGGAGGATCAGTCATCCATGAATCTATTTAACGATTACCCTGATAGTAGTGTTAGTGATGCAAACGAACCTGGAGAGAGCCAAAGTACCATAGGTAAATACATATTTACTACTTGGGATTTCTTTTACTTCTTTATAT
AMPL2149898	AMPL2149898	1	chr11	108139058	108139328	+	ATATATGGCTGTTGTGCCCTTCTCTTAGTGTTAATGAGTGCTTTTTATTTTTAGGTGCCATTAATCCTTTAGCTGAAGAATATCTGTCAAAGCAAGATCTACTTTTCTTAGACATGCTCAAGTTCTTGTGTTTGTGTGTAACTACTGCTCAGACCAATACTGTGTCCTTTAGGGCAGCTGATATTCGGAGGAAATTGTTAATGTTAATTGATTCTAGCACG
AMPL2148651	AMPL2148651	1	chr11	108139176	108139444	+	CAAGTTCTTGTGTTTGTGTGTAACTACTGCTCAGACCAATACTGTGTCCTTTAGGGCAGCTGATATTCGGAGGAAATTGTTAATGTTAATTGATTCTAGCACGCTAGAACCTACCAAATCCCTCCACCTGCATATGGTGAGTTACGTTAAATGAAGAAGCTCTTGGATTTTATCTGATGTTGCTGACTAAATGTAATGAGTTGACATGTAAGAATCACA
AMPL2278566	AMPL2278566	1	chr11	108141740	108142006	+	GATTTTTTTCCCTCCTACCATCTTAGTATCTAATGCTTTTAAAGGAGCTTCCTGGAGAAGAGTACCCCTTGCCAATGGAAGATGTTCTTGAACTTCTGAAACCACTATCGTAAGAAATTAAAACCTTATGTTATGTTCACTTTAAAGTTATAAAATAACTGATGTGTTCTGTTAAGCTTATAAAGTTGAACTTTTTTTTTTTTTTTACCACAGCAAT
AMPL2150346	AMPL2150346	1	chr11	108141926	108142195	+	TGAACTTTTTTTTTTTTTTTACCACAGCAATGTGTGTTCTTTGTATCGTCGTGACCAAGATGTTTGTAAAACTATTTTAAACCATGTCCTTCATGTAGTGAAAAACCTAGGTCAAAGCAATATGGACTCTGAGAACACAAGGGATGCTCAAGGACAGTTTCTTACAGTAATTGGAGCATTTTGGTAGGTACAGTCTATTTTGTGGTCCTATTTTTCTTTT
AMPL2278203	AMPL2278203	1	chr11	108143087	108143349	+	TGAGTATGTTGGCATATTCCACATAATGACAAATAAGTTTAGCACAGAAAGACATATTGGAAGTAACTTACAATAACCTTTCAGTGAGTTTTCTGAGTGCTTTTATCAGAATGATTATTTAACTTTGGAAAACTTACTTGATTTCAGGCATCTAACAAAGGAGAGGAAATATATATTCTCTGTAAGAATGGCCCTAGTAAATTGCCTTAAAAC
AMPL2277477	AMPL2277477	1	chr11	108143237	108143488	+	TCTAACAAAGGAGAGGAAATATATATTCTCTGTAAGAATGGCCCTAGTAAATTGCCTTAAAACTTTGCTTGAGGTGAGTTTTTGCATTTTTTTAGTAAGATCTCCATTGAAAATTTTAAAGCAGTCTTTGTTTGTTAATGAGTAATTTTTCTCTATTTCATATTTAACCACAGTTCTTTTCCCGTAGGCTGATCCTTATTCA
AMPL2277374	AMPL2277374	1	chr11	108143425	108143660	+	CTGATCCTTATTCAAAATGGGCCATTCTTAATGTAATGGGAAAAGACTTTCCTGTAAATGAAGTATTTACACAATTTCTTGCTGACAATCATCACCAAGTTCGCATGTTGGCTGCAGAGTCAATCAATAGGTAATGGGTCAAATATTCATGAAGTATTTGGAATGCTGCAGATGGCAGTAGAATGT
AMPL2148984	AMPL2148984	1	chr11	108150030	108150305	+	CTTTAAATAAACTCAGGTTTTGTTAGTCTTTAAGAAAGAGCTAGTATGTTATTATGTCTCACAGAGTGATTTATTTTTGTTCTGGAATATGCTTTGGAAAGTAGGGTTTGAAATTAGAAAATTATTTCACTTTTTGTTTGTTTGTTTGCTTGCTTGTTTTAAGATTGTTCCAGGACACGAAGGGAGATTCTTCCAGGTTACTGAAAGCACTTCCTTTGAAGCTTCA
AMPL1988249	AMPL1988249	1	chr11	108150239	108150513	+	CTTCCTTTGAAGCTTCAGCAAACAGCTTTTGAAAATGCATACTTGAAAGCTCAGGAAGGAATGAGAGAAATGGTAATTTTAAGTAACATGTATTTGCTGTTATCATATGCTTGCTATGAATATCCCATAAATTACTTCACCAAGTTTGGTATAAGAGAGTTTATAATCCAGTAGTTTACAGTATAAAGCTGCTCTAAAACAACTGTATGAATTGATTGAAACTGC
AMPL2150242	AMPL2150242	1	chr11	108151607	108151868	+	TCAAAAAATCTGGAGTTCAGTTGGGATTTTATAATTGATTGTTAAACATTTACATTTTACATTACATTTTTTTTTTAATTTCTTTTTAAGTCCCATAGTGCTGAGAACCCTGAAACTTTGGATGAAATTTATAATAGAAAATCTGTTTTACTGACGTTGATAGCTGTGGTTTTATCCTGTAGCCCTATCTGCGAAAAACAGGCTTTGTTTGC
AMPL2149200	AMPL2149200	1	chr11	108151725	108151996	+	TGGATGAAATTTATAATAGAAAATCTGTTTTACTGACGTTGATAGCTGTGGTTTTATCCTGTAGCCCTATCTGCGAAAAACAGGCTTTGTTTGCCCTGTGTAAATCTGTGAAAGAGAATGGATTAGAACCTCACCTTGTGAAAAAGGTATATATGGATGAGTATTTTATTAGAAGCTTCCTTAGGTCACTGTGAAATAATTTAAAAAGTTAAAGCTAGATTT
AMPL2277770	AMPL2277770	1	chr11	108153335	108153535	+	CTAAATAATATTAACAAGCATTTAAATGATTTATTTTTTTCATTTTTCTTAACACATTGACTTTTTGGTTCGTGCAGGTTTTAGAGAAAGTTTCTGAAACTTTTGGATATAGACGTTTAGAAGACTTTATGGCATCTCATTTAGATTATCT
AMPL2149622	AMPL2149622	1	chr11	108153472	108153742	+	CATTTAGATTATCTGGTTTTGGAATGGCTAAATCTTCAAGATACTGAATACAACTTATCTTCTTTTCCTTTTATTTTATTAAACTACACAAATATTGAGGATTTCTATAGGTAAGTTTATACATGACATATGTGAAATTTGTTTAATTTAAAATTAGTTAACAATACTTAGCAAGTCCCCTCACCAGCAACACACATACCATACCCATACACATGTGTGTG
AMPL2070487	AMPL2070487	1	chr11	108154739	108155009	+	AATTTTTTTAATGTGACTATTTAGAATTTACTTAATTTTTCCATTTATAAAATTAAAGAATGTTTAATAATCTGGATAAAGTATGATACTTTAATGCTGATGGTATTAAAACAGTTTTTAAGAACTATTTTATAAAATTTTACTTGGAAAAGTTATATATAACCTGTATTTTAAATTTTTCTATTTTTAGATCTTGTTATAAGGTTTTGATTCCACATCTG
AMPL2148913	AMPL2148913	1	chr11	108154955	108155215	+	ATCTGGTGATTAGAAGTCATTTTGATGAGGTGAAGTCCATTGCTAATCAGATTCAAGAGGACTGGAAAAGTCTTCTAACAGACTGCTTTCCAAAGATTCTTGTAAATATTCTTCCTTATTTTGCCTATGAGGGTACCAGAGACAGTGGGATGGCACAGCAAAGAGAGACTGCTACCAAGGTCTATGATATGCTTAAAAGTGAAAACTTATT
AMPL2148681	AMPL2148681	1	chr11	108155140	108155395	+	GATATGCTTAAAAGTGAAAACTTATTGGGAAAACAGGTATGGCTTCAATTTTTATGTACTTTTCATTCCCTGAATGATATGAGATATAACCTTTAAGTTTTAAGGCTATTTATTCGATTTATTCGTATTTATATATTGAAACTTAGCTTGTGGTAATCATTATCTAGCATAGCCAACCCATGAATTTTTTTGGTTATGTCGTGTTG
AMPL2069642	AMPL2069642	1	chr11	108158251	108158519	+	ACGTTCACAGATATAAAATATTAAATATATTTTAATTTTGTGCCCTTGCAGATTGATCACTTATTCATTAGTAATTTACCAGAGATTGTGGTGGAGTTATTGATGACGTTACATGAGCCAGCAAATTCTAGTGCCAGTCAGAGCACTGACCTCTGTGACTTTTCAGGGTATGTACATTTTAAACTTAGAGAACTAGCTCTAACTTCACAAGTTTTTAAA
AMPL2116888	AMPL2116888	1	chr11	108159634	108159863	+	AACTTTTTAAAACGATGACTGTATTTTTTCCCTTAACTCTGTTAGGGATTTGGATCCTGCTCCTAATCCACCTCATTTTCCATCGCATGTGATTAAAGCAACATTTGCCTATATCAGCAATTGTCATAAAACCAAGTTAAAAAGCATTTTAGAAATTCTTTCCAAAAGCCCTGTAAGTAT
AMPL2278226	AMPL2278226	1	chr11	108159734	108160000	+	ACATTTGCCTATATCAGCAATTGTCATAAAACCAAGTTAAAAAGCATTTTAGAAATTCTTTCCAAAAGCCCTGTAAGTATACATGATGAGTTTAATAATAGAACATTCCTTCTTTTTTAGCTAAAAAAACTTTGTAAATACATCTTAAAGAGGAAAAGTAAACAAATGAAAAATTTATCTCATAATTAAAAAGGAAAACATTCATTTACAAGTTTAA
AMPL2278243	AMPL2278243	1	chr11	108160270	108160500	+	AAACAAGTTTTTACTAAATCTGTTTATTTTCTAGGATTCCTATCAGAAAATTCTTCTTGCCATATGTGAGCAAGCAGCTGAAACAAATAATGTTTATAAGAAGCACAGAATTCTTAAAATATATCACCTGTTTGTTAGTTTATTACTGAAAGATATAAAAAGTGGCTTAGGAGGAGCTTGG
AMPL2149854	AMPL2149854	1	chr11	108160359	108160583	+	ATGTTTATAAGAAGCACAGAATTCTTAAAATATATCACCTGTTTGTTAGTTTATTACTGAAAGATATAAAAAGTGGCTTAGGAGGAGCTTGGGCCTTTGTTCTTCGAGACGTTATTTATACTTTGATTCACTATATCAACCAAAGGTAAATAACATATTTAGACCAATATATAAG
AMPL2278603	AMPL2278603	1	chr11	108163195	108163462	+	AAAATATTTATGTCAAGGCATATAAGAATTAGAGATGCTGAACAAAAGGACTTCTGAATGAATTTATTTCAGAGTAATTTTCCAGAACTTACTGGTTGTTGTTGTTTTTTTTTCTCCCTATATTAGGCCTTCTTGTATCATGGATGTGTCATTACGTAGCTTCTCCCTTTGTTGTGACTTATTAAGTCAGGTTTGCCAGACAGCCGTGACTTACTGTA
AMPL2278292	AMPL2278292	1	chr11	108163337	108163599	+	GATGTGTCATTACGTAGCTTCTCCCTTTGTTGTGACTTATTAAGTCAGGTTTGCCAGACAGCCGTGACTTACTGTAAGGATGCTCTAGAAAACCATCTTCATGTTATTGTTGGTACACTTATACCCCTTGTGTATGAGCAGGTGGAGGTTCAGAAACAGGTAATTTTCTGACTCATCTTCAAAATGGTATTTAAAATATATAAAGTATTGTTA
AMPL2148742	AMPL2148742	1	chr11	108163887	108164151	+	TTAGACGTAATTAGAACATTTAATCTGATCTAGGTTAATAGATTTTATCATTTATTACAGTAAGTTTTGTTGGCTTACTTTAAAATTATTTCTCTCCTTATAATTTTTTCTTTTTAAATTATATTTAGGTATTGGACTTGTTGAAATACTTAGTGATAGATAACAAGGATAATGAAAACCTCTATATCACGATTAAGCTTTTAGATCCTTTTCCT
AMPL2149963	AMPL2149963	1	chr11	108164069	108164332	+	TATATCACGATTAAGCTTTTAGATCCTTTTCCTGACCATGTTGTTTTTAAGGATTTGCGTATTACTCAGCAAAAAATCAAATACAGTAGAGGACCCTTTTCACTCTTGGAGGTAATAAAAATTTCATCATCTACTATTTTTTATTAGAGAACATAGTAGTACTTTTCAAAAATCTGTAATGCTCTAGCAGTAAAAAATGGAATCTTTTCTTTAA
AMPL2113567	AMPL2113567	1	chr11	108165600	108165859	+	TTAAAAGCAAGTTACATTTTCTCTTTTAGGAAATTAACCATTTTCTCTCAGTAAGTGTTTATGATGCACTTCCATTGACAAGACTTGAAGGACTAAAGGATCTTCGAAGACAACTGGAACTACATAAAGATCAGATGGTGGACATTATGAGAGCTTCTCAGGGTGCTAATTTTAAATGACATGGGCTATTTCTACCTGTTTCTTTTTGAA
AMPL2149160	AMPL2149160	1	chr11	108167960	108168169	+	TAAACTAATTTTTAAAAAATTATTTCTAGATAATCCGCAAGATGGGATTATGGTGAAACTAGTTGTCAATTTGTTGCAGTTATCCAAGATGGCAATAAACCACACTGGTGAAAAAGAAGTTCTAGGTAAACTACAGTCATGCGCTGCGTGACATTTCAGT
AMPL2149386	AMPL2149386	1	chr11	108170319	108170587	+	ACAGAAAAACAGCATTATAGTTTTGAAATTAGAAAATTTCAGTTTTATGTATGATCTCTTACCTATGACTCTACTGAAATAGAATTTCTATATGTAGAGGCTGTTGGAAGCTGCTTGGGAGAAGTGGGTCCTATAGATTTCTCTACCATAGCTATACAACATAGTAAAGATGCATCTTATACCAAGGCCCTTAAGTTATTTGAAGATAAAGAACTTCAG
AMPL2117764	AMPL2117764	1	chr11	108170430	108170680	+	TGCTTGGGAGAAGTGGGTCCTATAGATTTCTCTACCATAGCTATACAACATAGTAAAGATGCATCTTATACCAAGGCCCTTAAGTTATTTGAAGATAAAGAACTTCAGTGGACCTTCATAATGCTGACCTACCTGAATAACACACTGGTAGAAGATTGGTGAGTATTTATTGATACCTTATATGTAATCTCAATATGACAT
AMPL2277484	AMPL2277484	1	chr11	108172305	108172568	+	TTAATAACTGGTGTACTTGATAGGCATTTGAATTGTTTTTTTCAGTGTCAAAGTTCGATCAGCAGCTGTTACCTGTTTGAAAAACATTTTAGCCACAAAGACTGGACATAGTTTCTGGGAGATTTATAAGATGACAACAGATCCAATGCTGGCCTATCTACAGCCTTTTAGAACATCAAGAAAAAAGGTCTCTTAAGTAATAAATGTTTATTGA
AMPL2148764	AMPL2148764	1	chr11	108173436	108173698	+	GATTTAGTTTTAACTGTATTTAGCTTTATTCAGAAAGATTTGTTATACTCATTTTGTGTAGGAAAGGTACAATGATTTCCACTTCTCTTATTTACATTTTCTAATCCCTTTCTTTCTAGTTTTTAGAAGTACCCAGATTTGACAAAGAAAACCCTTTTGAAGGCCTGGATGATATAAATCTGTGGATTCCTCTAAGTGAAAATCATGACATTT
AMPL2149753	AMPL2149753	1	chr11	108173589	108173849	+	CTTTTGAAGGCCTGGATGATATAAATCTGTGGATTCCTCTAAGTGAAAATCATGACATTTGGATAAAGACACTGACTTGTGCTTTTTTGGACAGTGGAGGCACAAAATGTGAAATTCTTCAATTATTAAAGCCAATGTGTGAAGTAAGAAGATTAATTAGTCTGATATAATTCCTTGTTTATGACCTGTTTATCTAAAGAGTGCTGTGATA
AMPL2149778	AMPL2149778	1	chr11	108175258	108175522	+	TTAATCTATCATCTTTTAGAAATTTAATATGTCAACGGGGCATGAAAATTTTAAGTAAAATGTATTAATTTTACTCATTTTTACTCAAACTATTGGGTGGATTTGTTTGTATATTCTAGGTGAAAACTGACTTTTGTCAGACTGTACTTCCATACTTGATTCATGATATTTTACTCCAAGATACAAATGAATCATGGAGAAATCTGCTTTCTACA
AMPL2150004	AMPL2150004	1	chr11	108175410	108175671	+	TACTTGATTCATGATATTTTACTCCAAGATACAAATGAATCATGGAGAAATCTGCTTTCTACACATGTTCAGGGATTTTTCACCAGCTGTCTTCGACACTTCTCGCAAACGAGCCGATCCACAACCCCTGCAAACTTGGATTCAGGTATTCTATTAAATTTTTAACATTAATACTGTAAACTCAGTTCTAGAGAAAGATGGATTTAAGATGG
AMPL2278510	AMPL2278510	1	chr11	108178558	108178821	+	AAGAATGCCTGGGACTGAGGGGAGATATTTTTGTTTGTCAGAGTCAGAGCACTTTTTCCGATGCTGTTTGGATAAAAAATCACAAAGAACAATGCTTGCTGTTGTGGACTACATGAGAAGACAAAAGAGGTAATGTAATGAGTGTTGCTTCTTACGTTTAGGATCTAGAGTGTAACTTGTTAACTATCGGCTGAATTTTAACATGATTATTTTA
AMPL2148667	AMPL2148667	1	chr11	108180757	108181008	+	ATTTTCTGTTAAGCAGTCACTACCATTGTATTCTATATCAACATGCTTTTATTTTGATATTGAAGTTTAAAAAAGTGAATGACATTATATCTCATTTTTCTTTAGACCTTCTTCAGGAACAATTTTTAATGATGCTTTCTGGCTGGATTTAAATTATCTAGAAGTTGCCAAGGTAGCTCAGTCTTGTGCTGCTCACTTTACA
AMPL2149372	AMPL2149372	1	chr11	108180904	108181131	+	TTTAAATTATCTAGAAGTTGCCAAGGTAGCTCAGTCTTGTGCTGCTCACTTTACAGCTTTACTCTATGCAGAAATCTATGCAGATAAGAAAAGTATGGATGATCAAGAGAAAAGGTAATGGAATTTAGAATTTTTGGTTTTTAAAATTAATGTTGGCATTGTCTCAATAAGGGTATAT
AMPL2150314	AMPL2150314	1	chr11	108183083	108183323	+	CATTAAAAGAGGTGTTCTTGTGACAAACAGAAGTCTTGCATTTGAAGAAGGAAGCCAGAATACAACTATTTCTAGCTTGAGTGAAAAAAGTAAAGAAGAAACTGGAATAAGTTTACAGGTAAATATTAGAGGCTCTATTATTTATGACAGTATTTATCTCATACTTTGGGTTATTTTGTTATAGACACTGT
AMPL2114109	AMPL2114109	1	chr11	108186445	108186708	+	AATGATACAATTTAAAATTTGCTAAATTTATAGACCGATTTTTTTTCCTTCTTCAATTTTTGTTGTTTCCATGTTTTCAGGATCTTCTCTTAGAAATCTACAGAAGTATAGGGGAGCCAGATAGTTTGTATGGCTGTGGTGGAGGGAAGATGTTACAACCCATTACTAGGTAAATTGCATTTTTCTAAACAACGGTATAGTAATTCTGTTTATG
AMPL2278194	AMPL2278194	1	chr11	108186684	108186929	+	AAAGCTATTTTCACAATCTTTTCTTATAGACTACGAACATATGAACACGAAGCAATGTGGGGCAAAGCCCTAGTAACATATGACCTCGAAACAGCAATCCCCTCATCAACACGCCAGGCAGGAATCATTCAGGTACATTTTTTCCCAGATTTGGTAAAGCCATCACTAGTGTAGTGCTGAGGTTATTTCAGTATGT
AMPL2149623	AMPL2149623	1	chr11	108188046	108188307	+	AACTTAAAAACAAAATAACTCCTGTTTAGGCCTTGCAGAATTTGGGACTCTGCCATATTCTTTCCGTCTATTTAAAAGGATTGGATTATGAAAATAAAGACTGGTGTCCTGAACTAGAAGAACTTCATTACCAAGCAGCATGGAGGAATATGCAGTGGGACCATTGCACTTCCGTCAGGTAAGAAATTTGACTTGATTTTTTTTTTTTTGCC
AMPL2070179	AMPL2070179	1	chr11	108190602	108190852	+	TATATCTTAGGGTTCTGTTTTTAAGTATATTTTTTTCTTTGACTTATCTCACAGCAAAGAAGTAGAAGGAACCAGTTACCATGAATCATTGTACAATGCTCTACAATCTCTAAGAGACAGAGAATTCTCTACATTTTATGAAAGTCTCAAATATGCCAGGTATTATGAAAAGACAAAGTTACTGTATTTTAACATTTAATG
AMPL2150356	AMPL2150356	1	chr11	108191927	108192199	+	AACAACAAATTTAAACATTTATTTCCCTGAAAACCTCTTCTTTATTTTCAGAGTGTCTTTTCTTTTTTGCTACTAGAGTAAAAGAAGTGGAAGAGATGTGTAAGCGCAGCCTTGAGTCTGTGTATTCGCTCTATCCCACACTTAGCAGGTTGCAGGCCATTGGAGAGCTGGAAAGCATTGGGGAGCTTTTCTCAAGGTATGTAATTCGTATGACTTTGTTATC
AMPL2278629	AMPL2278629	1	chr11	108195883	108196153	+	AGTCTTGTCACTACAAAAGTTCCTTTGTATTATTATAATATTATATCGTAAGTTCCAGAACTTACATAGTTTTTTTTTTTTTTTTTTTCATTTCTCTTGCTTACATGAACTCTATGTCGTGGCATTCAGATCAGTCACACATAGACAACTCTCTGAAGTATATATTAAGTGGCAGAAACACTCCCAGCTTCTCAAGGACAGTGATTTTAGTTTTCAGGAGC
AMPL2150042	AMPL2150042	1	chr11	108196092	108196362	+	GTTTTCAGGAGCCTATCATGGCTCTACGCACAGTCATTTTGGAGATCCTGATGGAAAAGGAAATGGACAACTCACAAAGAGAATGTATTAAGGACATTCTCACCAAACACCTTGTAGAACTCTCTATACTGGCCAGAACTTTCAAGAACACTCAGGTAAATACAATTTAAAACTATGTCATCTTACCTCTTGACTTTCCTTTTATTATTTAAAAAACAGAA
AMPL2148686	AMPL2148686	1	chr11	108196567	108196829	+	GAGACAGACAGACAGACAGATAGGCAGACGTGGGGTGGGGAGATGTCATGCAGACAGAGAGGTCCTTAAGATAGTCCCTGACAAGTAGTTAAGTCCTCAATGAATGGTAGTTGCTGCTTTCATTATTATTATTATTCATGGTAGTAGTATCAGTAGTAAAAGTATTTATTCCCATATGTCATTTTCATTTCAGCTCCCTGAAAGGGCAATATT
AMPL2277629	AMPL2277629	1	chr11	108196763	108196990	+	CCTGAAAGGGCAATATTTCAAATTAAACAGTACAATTCAGTTAGCTGTGGAGTCTCTGAGTGGCAGCTGGAAGAAGCACAAGTATTCTGGGCAAAAAAGGAGCAGAGTCTTGCCCTGAGTATTCTCAAGCAAATGATCAAGAAGTTGGATGCCAGCTGTGCAGCGGTTTGTTTTTTTT
AMPL2277588	AMPL2277588	1	chr11	108196892	108197167	+	CAAATGATCAAGAAGTTGGATGCCAGCTGTGCAGCGGTTTGTTTTTTTTATTGGCTGGATTAGTGTTTTACTGTTATTTAAAAAAACACAAATGTACTTTAAAATATTTTTAATAACAATTTTATTAGAGCCTTGAAATTAGTAATTTATTAACAAGATATTGTAAAACTAGTCTTGAAAATTAATTTGTAAATGAAGTTTAGAAACTTTTTCCTATATATCACAA
AMPL2277397	AMPL2277397	1	chr11	108198185	108198459	+	TATTAAAATAGTTGTATGGCAAAAGCAGATGAGGAAAAACTTTTTTTTTCCCACCCACCAAGGAAAAACATTTTTAACCTGCTTTTTTCCCCGTACATGAAGGGCAGTTGGGTACAGTCATGGTAATGCATTATATTTTAAGATTTTGCCTTTCTTATACAGAACAATCCCAGCCTAAAACTTACATACACAGAATGTCTGAGGGTTTGTGGCAACTGGTTAGCA
AMPL2278162	AMPL2278162	1	chr11	108198363	108198631	+	AACTTACATACACAGAATGTCTGAGGGTTTGTGGCAACTGGTTAGCAGAAACGTGCTTAGAAAATCCTGCGGTCATCATGCAGACCTATCTAGAAAAGGTAAGATTTTTGGAGCAACCCTTAAGATAGTTACTTAGCATGAATATGCTTCATCTTTTCATCAAGATCAATATATTTCCAAAGCAAATAAAAGTATGGTTTTATTTTTCTATATATTATT
AMPL2149837	AMPL2149837	1	chr11	108199617	108199849	+	TATATGTATATAAGTTAAATTTTAGTGTATTACCTTAATTTGAGTGATTCTTTAGATGTATTTAGTATTTGTAAATATAATTTAAATTGGTTGTGTTTTCTTGAAGGCAGTAGAAGTTGCTGGAAATTATGATGGAGAAAGTAGTGATGAGCTAAGAAATGGAAAAATGAAGGCATTTCTCTC
AMPL2149553	AMPL2149553	1	chr11	108199747	108200020	+	GATGGAGAAAGTAGTGATGAGCTAAGAAATGGAAAAATGAAGGCATTTCTCTCATTAGCCCGGTTTTCAGATACTCAATACCAAAGAATTGAAAACTACATGAAATCATCGGAATTTGAAAACAAGCAAGCTCTCCTGAAAAGAGCCAAAGAGGAAGTAGGTCTCCTTAGGGAACATAAAATTCAGACAAACAGGTAACTAGGTTTCTACAAGTGACAATTTTA
AMPL2148700	AMPL2148700	1	chr11	108200826	108201101	+	TTTTTCATTAAATGTTGTATATCATGTGTGATTTTGTAGTTCTGTTAAAGTTCATGGCTTTTGTGTTTTACCTTAATTATTCTATGCAAGATACACAGTAAAGGTTCAGCGAGAGCTGGAGTTGGATGAATTAGCCCTGCGTGCACTGAAAGAGGATCGTAAACGCTTCTTATGTAAAGCAGTTGAAAATTATATCAACTGCTTATTAAGTGGAGAAGAACATGAT
AMPL2149708	AMPL2149708	1	chr11	108201008	108201279	+	TTGAAAATTATATCAACTGCTTATTAAGTGGAGAAGAACATGATATGTGGGTATTCCGACTTTGTTCCCTCTGGCTTGAAAATTCTGGAGTTTCTGAAGTCAATGGCATGATGAAGGCAAGTGTTACTCAGCCCAATATTCTACCCTGTGCTTGAAAAACTTAGACATAAGCCCCTTGATGTCAGGAATCGTGTATACCTCTTTGTATTCCTAGCACTTGGT
AMPL2148821	AMPL2148821	1	chr11	108202048	108202271	+	TAATAGAGGAGCACTGTCTTAAAATAACTTACTTGCTTAGATGTGAGAATATTTGAAATACCTTGTTTCTTAATTTTGTGTCTTTTTTTTAATGGTAGAGAGACGGAATGAAGATTCCAACATATAAATTTTTGCCTCTTATGTACCAATTGGCTGCTAGAATGGGGACCAAGA
AMPL2149581	AMPL2149581	1	chr11	108202203	108202465	+	GCTAGAATGGGGACCAAGATGATGGGAGGCCTAGGATTTCATGAAGTCCTCAATAATGTAAGTAAACCTGAAAATCAAACCACAATAATTATTTTTATTCTATTATTACTATATATTATATAAAGTATATATACCATTCCCTCTAAGAAATGGAAATACAAAATTTTGTATTTTTTGTCTTCTCACATCACATAAGTTACTCATTTTCTCTCT
AMPL2148993	AMPL2148993	1	chr11	108202436	108202707	+	GCCTTTTTCTCACACATGCAGGCATACACGCTCTACCCACTGCAGTATCTAGACAGTAATACACATTTTAATGTTAAGCAAAATGAAAAATATGGATTATATTTTTTTGTTTATTTGCATAAATCTAATAGTTCTTTTCTTACAGCTAATCTCTAGAATTTCAATGGATCACCCCCATCACACTTTGTTTATTATACTGGCCTTAGCAAATGCAAACAGAGA
AMPL2149494	AMPL2149494	1	chr11	108202614	108202882	+	CACACTTTGTTTATTATACTGGCCTTAGCAAATGCAAACAGAGATGAATTTCTGACTAAACCAGAGGTAGCCAGAAGAAGCAGAATAACTAAAAATGTGCCTAAACAAAGCTCTCAGCTTGATGAGGTATTTGGATTAAACATACGTACCTTTTAGAAGTGTGATATTCAGTCTTTCCTAGAATATTTCTTTTTAAAATCTTGTGTTATTAAGATGCCA
AMPL2148891	AMPL2148891	1	chr11	108203434	108203684	+	TATGTAATGTTTTTTGTTTTTTATTAATAGGATCGAACAGAGGCTGCAAATAGAATAATATGTACTATCAGAAGTAGGAGACCTCAGATGGTCAGAAGTGTTGAGGCACTTTGTGATGCTTATATTATATTAGCAAACTTAGATGCCACTCAGTGGAAGACTCAGAGAAGTATGTTTTTTTTAAAGAAGAAACGTTACTTT
AMPL2149867	AMPL2149867	1	chr11	108204423	108204694	+	TCTGAGCTGCATAGTGGCCAAAGCCCAGAGTCTTCATTTCTCAATCAGAGCCTGAACCACAGATTAGCAACAAGTTGGGGCCAGTGGTATCTGCTGACTATTCCTGCTTGACCTTCAATGCTGTTCCTCAGTTTGTCACTAAAATCTCTTCATTTTTAAATACAGAAGGCATAAATATTCCAGCAGACCAGCCAATTACTAAACTTAAGAATTTAGAAGATG
AMPL2149275	AMPL2149275	1	chr11	108204610	108204871	+	CCAGCCAATTACTAAACTTAAGAATTTAGAAGATGTTGTTGTCCCTACTATGGAAATTAAGGTAATTTGCAATTAACTCTTGATTTTTTTTAAACTAAATTTTTTTTATTAGATTGAACCATTTGAAATAGTATTTTTATGTAGGTCAAAATTGGTTAAATATTGGCAAATTTCATATGTTTCAACCTATAATTTCTCAGTATTATATTTCC
AMPL2149336	AMPL2149336	1	chr11	108205551	108205818	+	CACTATCACATCGTCATTTGTTTCTCTGTTTAATATTAAAATTGCCATTTATAATGTATTTTTCTTTAAGTGCAAATAGTGTATCTGACCTATTATCAATCATGTTTATACTTTTATTAGGTGGACCACACAGGAGAATATGGAAATCTGGTGACTATACAGTCATTTAAAGCAGAATTTCGCTTAGCAGGAGGTGTAAATTTACCAAAAATAATAGA
AMPL2149940	AMPL2149940	1	chr11	108205740	108206006	+	GGAGGTGTAAATTTACCAAAAATAATAGATTGTGTAGGTTCCGATGGCAAGGAGAGGAGACAGCTTGTTAAGGTGAGCCTTCCCTTCTCTGGCTTAGCCCTTAGAGTTTTAGTGATGAAAATTTTTAGTTCATATTTTCTTTCTGCTTTATTTGGGATTTTGTCTTTATTTTGAATACTTACAAATGAGGAAGATTTGTAGAGTAGAAATGCATTAT
AMPL2149651	AMPL2149651	1	chr11	108206490	108206746	+	TGTGTTTTTATAATAAAATAAACTGTACTTGTTTATTCATGCTTAATTATTCTGAAGGGCCGTGATGACCTGAGACAAGATGCTGTCATGCAACAGGTCTTCCAGATGTGTAATACATTACTGCAGAGAAACACGGAAACTAGGAAGAGGAAATTAACTATCTGTACTTATAAGGTAACTATTTGTACTTCTGTTAGTTCACCAAAA
AMPL2277301	AMPL2277301	1	chr11	108213806	108214080	+	GAGAAATATTAATACAACTTGAAAAAAAATGCTTTGCACTGACTCTGATAGCTGAATGATCATCAAATGCTCTTTAATGGCCTTTTAAAATTAAAAGGTATTTAATCTGTAACTCCAGGTGGTTCCCCTCTCTCAGCGAAGTGGTGTTCTTGAATGGTGCACAGGAACTGTCCCCATTGGTGAATTTCTTGTTAACAATGAAGATGGTGCTCATAAAAGATACAG
AMPL2277822	AMPL2277822	1	chr11	108214001	108214273	+	CAATGAAGATGGTGCTCATAAAAGATACAGGCCAAATGATTTCAGTGCCTTTCAGTGCCAAAAGAAAATGATGGTGAGTGACACCCAAAATTAAAGGTTATTGTAAGATTATTTAATGGCTTATTAAAGCTGACAGCTGTCAGATATTATAGAATACAAAAAAACTTTAATTTCATCAGGTAATTGTCAAAGATACTAAGTAAAAGAAAAACTCATCAGAATG
AMPL2149539	AMPL2149539	1	chr11	108216284	108216548	+	TAATTAATTGCTTCCCTGTCCAGACTGTTAGCTTCTTGTAGGTAATGTATCCTGTTCATCTTTATTGCCCCTATATCTGTCATATTTTTATATAAAAATGTGTATATTAGTTTAATTGAACACAATATTGAAAAATAATTATATATATTCTCTATTTAAAGGAGGTGCAAAAAAAGTCTTTTGAAGAGAAATATGAAGTCTTCATGGATGTTTGC
AMPL2149684	AMPL2149684	1	chr11	108216497	108216731	+	GCCAAAATTTTCAACCAGTTTTCCGTTACTTCTGCATGGAAAAATTCTTGGATCCAGCTATTTGGTTTGAGAAGCGATTGGCTTATACGCGCAGTGTAGCTACTTCTTCTATTGGTAATCTTCTTGTACATATAGTAGATTGAGCACTTTGTTGTTTGGCAGGTTTTATTTTTGTTTGATTCAGC
AMPL2116002	AMPL2116002	1	chr11	108217907	108218169	+	AATTGAAATTATGGCTATATATTAGAAAGAGATGGAATCAGTGATTTCAGATTGTTTGTTTCTTTTTTCTCCAGTTGGTTACATACTTGGACTTGGTGATAGACATGTACAGAATATCTTGATAAATGAGCAGTCAGCAGAACTTGTACATATAGATCTAGGTAAGTAATAAAATCTATGTATCTATTCTTTTTAGTAAATATTTGGTCATCA
AMPL757057	AMPL757057	1	chr11	108224392	108224663	+	TAAAGTTCACATTCTAACTGGAAAGAAAGTAAATTAGCTGTCAAACCTCCTAACTTCACTGTATTCTTTACTTTAGGTGTTGCTTTTGAACAGGGCAAAATCCTTCCTACTCCTGAGACAGTTCCTTTTAGACTCACCAGAGATATTGTGGATGGCATGGGCATTACGGGTGTTGAAGGTGTCTTCAGAAGGTAAGTGATATGAAGTAAAGGAGGGAAATAA
AMPL2149344	AMPL2149344	1	chr11	108225439	108225712	+	GAGTATACAGATAAAGATACGTTGACAACATTGGTGTGTAACAAAATCCGTATTTATAATGTGTTTGACTCTAGATGCTGTGAGAAAACCATGGAAGTGATGAGAAACTCTCAGGAAACTCTGTTAACCATTGTAGAGGTAAAGTATTTTATAAGGAAGACTTTATTTTTTTTCTTACCAGGTAGACTGTGTATCTCATCAGGAAGTCACTGATGTGAAGAGCA
AMPL2277306	AMPL2277306	1	chr11	108235708	108235976	+	ATACTGGTTCTACTGTTTCTAAGTATGTGATTAAAATGTACATTGTTCTTTTAATACATATGTTCTCTCTGTTTAGGTCCTTCTATATGATCCACTCTTTGACTGGACCATGAATCCTTTGAAAGCTTTGTATTTACAGCAGAGGCCGGAAGATGAAACTGAGCTTCACCCTACTCTGAATGCAGATGACCAAGAATGCAAACGAAATCTCAGGTGAGC
AMPL2277275	AMPL2277275	1	chr11	108235897	108236171	+	CCAAGAATGCAAACGAAATCTCAGGTGAGCAGTATTTTAAGAAGGTCCTGTTGTCAGTTTTTCAGATTTTCTTATTCCCAAGGCCTTTAAACTGTTCACCTCACTGAAACCTTTGTGTTTTTGTCCTTAGTGATATTGACCAGAGTTTCAACAAAGTAGCTGAACGTGTCTTAATGAGACTACAAGAGAAACTGAAAGGAGTGGAAGAAGGCACTGTGCTCAGTG
AMPL2277788	AMPL2277788	1	chr11	108236054	108236323	+	AGCTGAACGTGTCTTAATGAGACTACAAGAGAAACTGAAAGGAGTGGAAGAAGGCACTGTGCTCAGTGTTGGTGGACAAGTGAATTTGCTCATACAGCAGGCCATAGACCCCAAAAATCTCAGCCGACTTTTCCCAGGATGGAAAGCTTGGGTGTGATCTTCAGTATATGAATTACCCTTTCATTCAGCCTTTAGAAATTATATTTTAGCCTTTATTTTT
AMPL5234218	AMPL5234218	1	chr11	118965607	118965888	+	GGCATGGGGAGGCCTGGCGGCCGGCCGCGGCGCGGGCCCTCTTAGTACTCCTGGGAGGCCTGGGTGGCCTTCTTGCCGCCCGAGGGCGCCTTCGGCCCCACGGTGGCGCTGGTCTTCTTGGGCAGCAGCACGGCCTGGATGTTGGGCAGGACGCCTCCCTGGGCGATCGTCACGCCGCCCAGCAGCTTGTTGAGCTCCTCGTCGTTGCGGATGGCCAGCTGCAGGTGGCGGG
AMPL5234213	AMPL5234213	1	chr11	118965721	118966010	+	TTCTTGGGCAGCAGCACGGCCTGGATGTTGGGCAGGACGCCTCCCTGGGCGATCGTCACGCCGCCCAGCAGCTTGTTGAGCTCCTCGTCGTTGCGGATGGCCAGCTGCAGGTGGCGGGGGATGATTCGCGTCTTCTTGTTGTCGCGGGCCGCATTGCCCGCCAGCTCCAGGATCTCAGCGGTGAGGTACTCCAGCACTGCCGCCAGGTACACTGGCGCGCCGGCGCCAACGCGCTCGGCG
AMPL5234220	AMPL5234220	1	chr11	118965907	118966153	+	TACTCCAGCACTGCCGCCAGGTACACTGGCGCGCCGGCGCCAACGCGCTCGGCGTAGTGGCCCTTCCGCAGCAGCCGGTGTACACGGCCCACTGGGAACTGGAGGCCGGCGCGCGACGAGCGCGACTTGGCCTTGGCGCGGGCCTTGCCGCCAGTCTTGCCGCGGCCCGACATGCTAGCGAGGTAGACCGGTGAAGC
AMPL5234216	AMPL5234216	1	chr11	118966092	118966352	+	GACCGGTGAAGCACGACGGCTCAAACACTAGAACAGACGCCCGCCGCAGTGTAACTGCTGTCGCGCGCGCGCCGCGAGGCCGCCTTTATAAGCCCCCAGGACACACCTCTGCGCCCTCCTGATTGGCTCTTTTCTCCAATACCCGCCTCCGGTTGGTTGCGGTTAACCCTTGGGTGTCGCGGCTCGGCTGAGGGAGCGCGCCCGCTGATTG
AMPL3506846	AMPL3506846	1	chr11	125496589	125496865	+	ACATCTTTTCTGGATTCCTGCCTTTTACAGCCGAGGTGCTCGGTGGAGTCATGGCAGTGCCCTTTGTGGAAGACTGGGACTTGGTGCAAACCCTGGGAGAAGGTGCCTATGGAGAGTGAGTTCTTTTAAGCTTGCCTTCGTTTTCTGAGTGCATATTCATTGTTTTGGAGTCTCACACTCTGGTGATTTAGAAAGTAGATGTTTGAGATCCAAGGGTTTTGGCAACT
AMPL3506790	AMPL3506790	1	chr11	125497413	125497677	+	TTTAATCTTTGGAAGTTTTAGAAGAAATGGAATTCTGTAATGTTAAAACTCTTTTCCTTTTTAGAGTTCAACTTGCTGTGAATAGAGTAACTGAAGAAGCAGTCGCAGTGAAGATTGTAGATATGAAGCGTGCCGTAGACTGTCCAGAAAATATTAAGAAAGAGATCTGTATCAATAAAATGCTAAATCATGAAAATGTAGTAAAATTCTATGGT
AMPL3506752	AMPL3506752	1	chr11	125497552	125497828	+	CTGTCCAGAAAATATTAAGAAAGAGATCTGTATCAATAAAATGCTAAATCATGAAAATGTAGTAAAATTCTATGGTCACAGGAGAGAAGGCAATATCCAATATTTATTTCTGGAGTACTGTAGTGGAGGAGAGCTTTTTGACAGAATAGGTATGGAAGAAATTTAAGATAATTATTTTAAACAAGTTTTTAAATTTGTTTTTTAAATCTTGGGCATGCTATTTGGTC
AMPL3506878	AMPL3506878	1	chr11	125499002	125499272	+	CCTAAGCACATTTGTAAATGTCTAAGCTTCAAATTAAGAAGCTATGTGGTTGCTACCTGATTATATTTAGTCAATAAACTTACTTTCATATTTGTTTTAGAGCCAGACATAGGCATGCCTGAACCAGATGCTCAGAGATTCTTCCATCAACTCATGGCAGGGGTGGTAGGTATAGTTGTCTATTTCCCTTTTACTTAAAATTAGAGTGAATACATTACATT
AMPL3506692	AMPL3506692	1	chr11	125499189	125499460	+	CTTTTACTTAAAATTAGAGTGAATACATTACATTACCAAATTCTAGTGTGTTTCTCTCTGCATCCCTCTTAGGTTTATCTGCATGGTATTGGAATAACTCACAGGGATATTAAACCAGAAAATCTTCTGTTGGATGAAAGGGGTAAGTTTAGCATTTTATCACTACCTAAAATAAAATAAAATAATTACCTAAATTATTTTAATTACCTAATTATTTTAATA
AMPL3506712	AMPL3506712	1	chr11	125502944	125503215	+	GATTTTTTTTCAGTAAAACTTAATTCCTGTAAGTATATCTATTTGCAAAACATTTTTATTCAGTGTCATCTTTTTTTCTTTTGGTTTAGATAACCTCAAAATCTCAGACTTTGGCTTGGCAACAGTATTTCGGTATAATAATCGTGAGCGTTTGTTGAACAAGATGTGTGGTACTTTACCATATGTTGCTCCAGAACTTCTGAAGAGAAGAGAATTTCATGC
AMPL3506864	AMPL3506864	1	chr11	125503059	125503323	+	TTGGCAACAGTATTTCGGTATAATAATCGTGAGCGTTTGTTGAACAAGATGTGTGGTACTTTACCATATGTTGCTCCAGAACTTCTGAAGAGAAGAGAATTTCATGCAGAACCAGTTGATGTTTGGTCCTGTGGAATAGTACTTACTGCAATGCTCGCTGGAGGTAAGAGCTATTTAATCATGGTAAAACTCCTATAAAAAGTCAGATTAGTTAT
AMPL3506777	AMPL3506777	1	chr11	125505166	125505437	+	AGTTGGGATTCTTAGTGTGAAAACCATATTGAATTAATTCAAAGGAAACTTTTCATGGATTTATATTATTATTTTTCCTTGAAATCTTTATAATAAGAACATTTAAAAAAACTGGGACTTGCTTTGTTTTTAGAATTGCCATGGGACCAACCCAGTGACAGCTGTCAGGAGTATTCTGACTGGAAAGAAAAAAAAACATACCTCAACCCTTGGAAAAAAATC
AMPL3506898	AMPL3506898	1	chr11	125505342	125505616	+	TGACTGGAAAGAAAAAAAAACATACCTCAACCCTTGGAAAAAAATCGATTCTGCTCCTCTAGGTAACTGAATTATCTTGAGTGAAAGAGTACCGATTTCTTGGATATGAAGTCTTGTGCTATTTGAATTTTTTCTTACTTTTTTTTTTGTTTTAAACTTACAAATAATTCATGTTCGTTGTAGATAAAATAGTAACTATAAGTAAAAAATTAAGGAAAAAATAAC
AMPL3506835	AMPL3506835	1	chr11	125507278	125507499	+	CATGATTCTTTCGTGAATGTTGTCGTAATGTTTGTTTTTAGCTCTGCTGCATAAAATCTTAGTTGAGAATCCATCAGCAAGAATTACCATTCCAGACATCAAAAAAGATAGATGGTACAACAAACCCCTCAAGAAAGGTAATATCCTTAAACTACAAGTTTGTTTGTTTTTC
AMPL3506762	AMPL3506762	1	chr11	125513603	125513803	+	ATTTAAAAACATACTTGCATAGAAGACTTGAAAGCATTTGTATTTGTTTTCTTTTTTAGGGGCAAAAAGGCCCCGAGTCACTTCAGGTGGTGTGTCAGAGTCTCCCAGTGGATTTTCTAAGCACATTCAATCCAATTTGGACTTCTCTCCA
AMPL3506876	AMPL3506876	1	chr11	125513724	125513994	+	CACATTCAATCCAATTTGGACTTCTCTCCAGTAAACAGTGCTTCTAGGTAAGACTGATAAAGATTGAGTAGTTTTTGATTGTAGTATTCCCCATGAAGAATAATACATGTATGTGTTTTTTCATAATAATCGACATTAACATAATACTGTAAGCATGAGAACTTGTGTGTGATATAAGAAAGGCCTGATAGATTTTATTTTATTAAATGTATGTTTCTTTC
AMPL3506843	AMPL3506843	1	chr11	125513908	125514178	+	CTGATAGATTTTATTTTATTAAATGTATGTTTCTTTCTGTCTTAATGCCTCAGTGAAGAAAATGTGAAGTACTCCAGTTCTCAGCCAGAACCCCGCACAGGTCTTTCCTTATGGGATACCAGCCCCTCATACATTGATAAATTGGTACAAGGGATCAGCTTTTCCCAGCCCACATGTCCTGATCATATGCTTTTGAATAGTCAGTTACTTGGCACCCCAGG
AMPL3506855	AMPL3506855	1	chr11	125514054	125514326	+	ACAAGGGATCAGCTTTTCCCAGCCCACATGTCCTGATCATATGCTTTTGAATAGTCAGTTACTTGGCACCCCAGGATCCTCACAGGTGAGGGAATTTAATTTTTTAAAAGTAATGGCAGCTCTTTATTTTTTATTGTCTTAAAGTCCTTTTTTAATGTGTAAATCTTAGATATATAACTTTTAAATCACATGTATTCTTTTTTGGTCAAGGAAGAAAGAGAGG
AMPL3506877	AMPL3506877	1	chr11	125514306	125514541	+	GTCAGACTAAATAGCTATGATATTACTGTCTTTAGTCCTAATGGATTTATTCATTTGTCTTCTGTTTGACATGTAGAACCCCTGGCAGCGGTTGGTCAAAAGAATGACACGATTCTTTACCAAATTGGATGCAGACAAATCTTATCAATGCCTGAAAGAGACTTGTGAGAAGTTGGGCTATCAATG
AMPL3506882	AMPL3506882	1	chr11	125514387	125514648	+	CTGGCAGCGGTTGGTCAAAAGAATGACACGATTCTTTACCAAATTGGATGCAGACAAATCTTATCAATGCCTGAAAGAGACTTGTGAGAAGTTGGGCTATCAATGGAAGAAAAGTTGTATGAATCAGGTGTGTTTCATTGATTTTCATTATACCTTTTCCTGAAGAAGAATTTAAATATTTGAGTAAAAGCTATCATTAGTATATTTTTTAA
AMPL3506819	AMPL3506819	1	chr11	125523584	125523846	+	CATGTGGCTTAACCTTATTTTTGTTGCCTTAGGTTACTATATCAACAACTGATAGGAGAAACAATAAACTCATTTTCAAAGTGAATTTGTTAGAAATGGATGATAAAATATTGGTTGACTTCCGGCTTTCTAAGGTATTTTTATGTTTTATTGTATTCTTTCTATGGAAATATTTCTATATGAATTTTTTTAATGGCATTATGTTTGTATATA
AMPL3506779	AMPL3506779	1	chr11	125525014	125525277	+	CTACAAAGAGATTGATTTTAGGACAGAATTTTGTTTTTGTTTTTGTTTTGACATAATTTTTTAATACTATTTCTAATATAGGGTGATGGATTGGAGTTCAAGAGACACTTCCTGAAGATTAAAGGGAAGCTGATTGATATTGTGAGCAGCCAGAAGATTTGGCTTCCTGCCACATGATCGGACCATCGGCTCTGGGGAATCCTGGTGAATATAG
AMPL3658621	AMPL3658621	1	chr12	69202068	69202351	+	AGCCAGGAGCACCGTCCCTCCCCGGATTAGTGCGTACGAGCGCCCAGTGCCCTGGCCCGGAGAGTGGAATGATCCCCGAGGCCCAGGGCGTCGTGCTTCCGCGCGCCCCGTGAAGGAAACTGGGGAGTCTTGAGGGACCCCCGACTCCAAGCGCGAAAACCCCGGATGGTGAGGAGCAGGTACTGGCCCGGCAGCGAGCGGTCACTTTTGGGTCTGGGCTCTGACGGTGTCCCC
AMPL3662982	AMPL3662982	1	chr12	69202933	69203205	+	GTTTTCATCGTGTCTTTTTTTTCCTTGTAGGCAAATGTGCAATACCAACATGTCTGTACCTACTGATGGTGCTGTAACCACCTCACAGATTCCAGCTTCGGAACAAGAGACCCTGGTTAGTATTTTTGTCTCGTGTAACTTTTAAGAATAATTTATTTTATGAAGTGATAAACTAAATTTCGTATACCTCAATTGTAGCATGGCTCTGTAAATAAAATTGTAT
AMPL2069497	AMPL2069497	1	chr12	69207236	69207504	+	GATATGTTTGCTGCAGGGCCTATAGTTCTGGGATAATTTTGGAAGTATAATAGCAGTTCTTTTCTCTTTATAGGTTAGACCAAAGCCATTGCTTTTGAAGTTATTAAAGTCTGTTGGTGCACAAAAAGACACTTATACTATGAAAGAGGTAAGCTGAATCAAGAGATAAGTAGTATCTCACTAGTTACATGTAGCCATACTTAAAGTTTTCAAGACCAT
AMPL3656604	AMPL3656604	1	chr12	69210471	69210743	+	TGTTTACCCCTATTCAGATAAATAGGATATTATTAAATGTATTTACAACTAACATTTAGTTTTCTTTAATGCTCAGAAATCATATTTGTATTTCAGGTTCTTTTTTATCTTGGCCAGTATATTATGACTAAACGATTATATGATGAGAAGCAACAACATATTGTATATTGTTCAAATGATCTTCTAGGAGATTTGTTTGGCGTGCCAAGCTTCTCTGTGAAAG
AMPL3665300	AMPL3665300	1	chr12	69210630	69210883	+	ATTGTATATTGTTCAAATGATCTTCTAGGAGATTTGTTTGGCGTGCCAAGCTTCTCTGTGAAAGAGCACAGGTAATTCTTCAGTTTAGTCCATTGTAAAAAGCCATCTGGGCTAACATTTCAGTTCACCTCTACCCTCATTCACTTTTGTCAGAGAAAAACTGTTGAAACATATTAAAGACATGCTGAAACTTAATTTTTTAGC
AMPL3661767	AMPL3661767	1	chr12	69213952	69214219	+	TTTGGTTTTGAATGTGTGCAGTAGTTCATACTAAGTATGTATGTAGAAGTCTGGTTAGATCCAGCTTAATACAAATTTTTATTCTAAAATGTACATCTCTTGTTATTTTTTTTTTTTCTGTCTACAAGGAAAATATATACCATGATCTACAGGAACTTGGTAGTAGTCAATCAGCAGGGTAAGTTAATTTTGAGCATCATGGATAAATACCATAAAAA
AMPL3669026	AMPL3669026	1	chr12	69217977	69218216	+	ACCTGGAAAATACATGTTTAATGTTTATTGAAAGGTTAAATTGCATAAGGGTTTGTGTTAGACTGATAGCATATCTACTGAGTAGCGCCCCGCCGCCCCCCGCCCACCACCAAGTTTCTGATCCTTTTTCTTTTCTCTCAGAATCATCGGACTCAGGTACATCTGTGAGTGAGAACAGGTGTCACCTTGA
AMPL3658622	AMPL3658622	1	chr12	69218155	69218425	+	GTGTCACCTTGAAGGTGGGAGTGATCAAAAGGTAATCTAAGTAAATTTCTCATTCTAATGTAATATTATTTGCAAATTGGAAAGGTTATTTACAACAAGTTAGCTTACTGGTTATGTTAAGTTTGTTGTATTTTATTTTTTTCCTAAATGCTTAGGACCTTGTACAAGAGCTTCAGGAAGAGAAACCTTCATCTTCACATTTGGTTTCTAGACCATCTACC
AMPL3668175	AMPL3668175	1	chr12	69218359	69218630	+	TTTCTAGACCATCTACCTCATCTAGAAGGAGAGCAATTAGTGAGACAGGTATATATGAATATTTATTTGACGCATTCACACAGCTTTTTGATATTCTTTCTCTAATGAAATTAGTGCTTTTAGACTTAATTAAATTGTTCCCTTTTTTTGGTTGAGATGAATTAACCTCTGAGTTTTTTTCATTCGTGATTTTATTTGATTTACAAATTGCTTATTTAGCAA
AMPL3663972	AMPL3663972	1	chr12	69222497	69222765	+	CAATTTATTTTTTTTCCTTACATATCCAGAAGAAAATTCAGATGAATTATCTGGTGAACGACAAAGAAAACGCCACAAATCTGATAGTATTTCCCTTTCCTTTGATGAAAGCCTGGCTCTGTGTGTAATAAGGGAGATATGTTGTGAAAGAAGCAGTAGCAGTGAATCTACAGGGACGCCATCGAATCCGGTAATGTTCTCATTTTAAGTAAGGCAAGA
AMPL3668642	AMPL3668642	1	chr12	69229533	69229767	+	AGAGGTCAAGAGGTGATGTTTATTAAGTTATATATTTTTTTCTTGTTTTAGGATCTTGATGCTGGTGTAAGTGAACATTCAGGTGATTGGTTGGATCAGGATTCAGTTTCAGATCAGTTTAGTGTAGAATTTGAAGTTGAATCTCTCGACTCAGAAGATTATAGCCTTAGTGAAGAAGGACAAGA
AMPL3663784	AMPL3663784	1	chr12	69229650	69229923	+	TTTAGTGTAGAATTTGAAGTTGAATCTCTCGACTCAGAAGATTATAGCCTTAGTGAAGAAGGACAAGAACTCTCAGATGAAGATGATGAGGTAGTATTTTTTTTCCCCTCTAATTATATTGGAAAATTATTAAATATTTTCTATGTTCATTGACTTTGAGATTGAAATAATATTATTCAGATTTCACTTGAAATCTTTACCTCTTGATTTGTTTAAACTAACAC
AMPL3662561	AMPL3662561	1	chr12	69230379	69230595	+	TGAAGGAAATAGGGCGATGAATTGATGCTAATGAATGTGTTTTATTAGGTATATCAAGTTACTGTGTATCAGGCAGGGGAGAGTGATACAGATTCATTTGAAGAAGATCCTGAAATTTCCTTAGCTGTAAGTATACATCTACTTTTTTAAGAAATAAAAATTTCATT
AMPL3655897	AMPL3655897	1	chr12	69233003	69233275	+	TGACTGTGTGTCTTATTTCATTGAAGGACTATTGGAAATGCACTTCATGCAATGAAATGAATCCCCCCCTTCCATCACATTGCAACAGATGTTGGGCCCTTCGTGAGAATTGGCTTCCTGAAGATAAAGGGAAAGATAAAGGGGAAATCTCTGAGAAAGCCAAACTGGAAAACTCAACACAAGCTGAAGAGGGCTTTGATGTTCCTGATTGTAAAAAAACTAT
AMPL3669333	AMPL3669333	1	chr12	69233218	69233491	+	AAAACTATAGTGAATGATTCCAGAGAGTCATGTGTTGAGGAAAATGATGATAAAATTACACAAGCTTCACAATCACAAGAAAGTGAAGACTATTCTCAGCCATCAACTTCTAGTAGCATTATTTATAGCAGCCAAGAAGATGTGAAAGAGTTTGAAAGGGAAGAAACCCAAGACAAAGAAGAGAGTGTGGAATCTAGTTTGCCCCTTAATGCCATTGAACCTTG
AMPL3669229	AMPL3669229	1	chr12	69233426	69233694	+	ATGCCATTGAACCTTGTGTGATTTGTCAAGGTCGACCTAAAAATGGTTGCATTGTCCATGGCAAAACAGGACATCTTATGGCCTGCTTTACATGTGCAAAGAAGCTAAAGAAAAGGAATAAGCCCTGCCCAGTATGTAGACAACCAATTCAAATGATTGTGCTAACTTATTTCCCCTAGTTGACCTGTCTATAAGAGAATTATATATTTCTAACTATAT
AMPL2414196	AMPL2414196	1	chr13	32890499	32890768	+	CCTGTGTAAGTGCATTTTGGTCTTCTGTTTTGCAGACTTATTTACCAAGCATTGGAGGAATATCGTAGGTAAAAATGCCTATTGGATCCAAAGAGAGGCCAACATTTTTTGAAATTTTTAAGACACGCTGCAACAAAGCAGGTATTGACAAATTTTATATAACTTTATAAATTACACCGAGAAAGTGTTTTCTAAAAAATGCTTGCTAAAAACCCAGTAC
AMPL2232855	AMPL2232855	1	chr13	32893135	32893403	+	CACAAATTTGTCTGTCACTGGTTAAAACTAAGGTGGGATTTTTTTTTTAAATAGATTTAGGACCAATAAGTCTTAATTGGTTTGAAGAACTTTCTTCAGAAGCTCCACCCTATAATTCTGAACCTGCAGAAGAATCTGAACATAAAAACAACAATTACGAACCAAACCTATTTAAAACTCCACAAAGGAAACCATCTTATAATCAGCTGGCTTCAACTC
AMPL2237666	AMPL2237666	1	chr13	32893249	32893519	+	ATTCTGAACCTGCAGAAGAATCTGAACATAAAAACAACAATTACGAACCAAACCTATTTAAAACTCCACAAAGGAAACCATCTTATAATCAGCTGGCTTCAACTCCAATAATATTCAAAGAGCAAGGGCTGACTCTGCCGCTGTACCAATCTCCTGTAAAAGAATTAGATAAATTCAAATTAGACTTAGGTAAGTAATGCAATATGGTAGACTGGGGAGAA
AMPL2238406	AMPL2238406	1	chr13	32899062	32899332	+	CTTACAACTCCCTATACATTCTCATTCCCAGTATAGAGGAGACTTTTTGTTTTTAAACACTTCCAAAGAATGCAAATTTATAATCCAGAGTATATACATTCTCACTGAATTATTGTACTGTTTCAGGAAGGAATGTTCCCAATAGTAGACATAAAAGTCTTCGCACAGTGAAAACTAAAATGGATCAAGCAGATGATGTTTCCTGTCCACTTCTAAATTCT
AMPL2237392	AMPL2237392	1	chr13	32899205	32899446	+	AGTAGACATAAAAGTCTTCGCACAGTGAAAACTAAAATGGATCAAGCAGATGATGTTTCCTGTCCACTTCTAAATTCTTGTCTTAGTGAAAGGTATGATGAAGCTATTATATTAAAATATTTAAATGAAACATTTTCCTACATATATTTGTTCTATAAAGATGAATCTGATTTTTATGCTAATATTTTGGCT
AMPL2234628	AMPL2234628	1	chr13	32900023	32900291	+	GCATTTTAAACATCACTTGATGATTATTTAATGCTTCATGAGAGATTTACTTTTTAAAATGTAATATAAAATATCTAAAAGTAGTATTCCAACAATTTATATGAATGAGAATCTTCTTTTAAAAATAAGATAAACTAGTTTTTGCCAGTTTTTTAAAATAACCTAAGGGATTTGCTTTGTTTTATTTTAGTCCTGTTGTTCTACAATGTACACATGTAA
AMPL2237238	AMPL2237238	1	chr13	32900225	32900494	+	ACAATGTACACATGTAACACCACAAAGAGATAAGTCAGGTATGATTAAAAACAATGCTTTTTATTCTTAGAATACTAGAAATGTTAATAAAAATAAAACTTAACAATTTTCCCCTTTTTTTACCCCCAGTGGTATGTGGGAGTTTGTTTCATACACCAAAGTTTGTGAAGGTAAATATTCTACCTGGTTTATTTTTATGACTTAGTAATTGAGAATTTGA
AMPL2235278	AMPL2235278	1	chr13	32900535	32900801	+	AAGAGTGAATGAAAAAATAATATCCTTAATGATCAGGGCATTTCTATAAAAAATAAACTATTTTCTTTCCTCCCAGGGTCGTCAGACACCAAAACATATTTCTGAAAGTCTAGGAGCTGAGGTGGATCCTGATATGTCTTGGTCAAGTTCTTTAGCTACACCACCCACCCTTAGTTCTACTGTGCTCATAGGTAATAATAGCAAATGTGTATTTACA
AMPL2237502	AMPL2237502	1	chr13	32903497	32903765	+	AAATAAGTTTTTGCATTCTAGTGATAATATACAATACACATAAATTTTTATCTTACAGTCAGAAATGAAGAAGCATCTGAAACTGTATTTCCTCATGATACTACTGCTGTAAGTAAATATGACATTGATTAGACTGTTGAAATTGCTAACAATTTTGGAATGCCTTGTTAAATTATTTATCTTACATTTTTAATTTCCTAATCTGTAATTTATCTAAGC
AMPL2233104	AMPL2233104	1	chr13	32904995	32905269	+	TTTTATACTAGTGATTTTAAACTATAATTTTTGCAGAATGTGAAAAGCTATTTTTCCAATCATGATGAAAGTCTGAAGAAAAATGATAGATTTATCGCTTCTGTGACAGACAGTGAAAACACAAATCAAAGAGAAGCTGCAAGTCATGGTAAGTCCTCTGTTTAGTTGAACTACAGGTTTTTTTGTTGTTGTTGTTTTGATTTTTTTTTTTTGAGGTGGAGTCTT
AMPL2234838	AMPL2234838	1	chr13	32906265	32906527	+	ACTGATATGTAATATTTAGCACATTCTACATAAACTGTTTCTATGAGAAAGGTTGTGAGAATAATATAAATTATATGGCTTATAAAATATTAATGTGCTTCTGTTTTATACTTTAACAGGATTTGGAAAAACATCAGGGAATTCATTTAAAGTAAATAGCTGCAAAGACCACATTGGAAAGTCAATGCCAAATGTCCTAGAAGATGAAGTATA
AMPL2236872	AMPL2236872	1	chr13	32906440	32906709	+	GGAAAGTCAATGCCAAATGTCCTAGAAGATGAAGTATATGAAACAGTTGTAGATACCTCTGAAGAAGATAGTTTTTCATTATGTTTTTCTAAATGTAGAACAAAAAATCTACAAAAAGTAAGAACTAGCAAGACTAGGAAAAAAATTTTCCATGAAGCAAACGCTGATGAATGTGAAAAATCTAAAAACCAAGTGAAAGAAAAATACTCATTTGTATCTG
AMPL2235104	AMPL2235104	1	chr13	32906607	32906875	+	TGAATGTGAAAAATCTAAAAACCAAGTGAAAGAAAAATACTCATTTGTATCTGAAGTGGAACCAAATGATACTGATCCATTAGATTCAAATGTAGCAAATCAGAAGCCCTTTGAGAGTGGAAGTGACAAAATCTCCAAGGAAGTTGTACCGTCTTTGGCCTGTGAATGGTCTCAACTAACCCTTTCAGGTCTAAATGGAGCCCAGATGGAGAAAATACC
AMPL2239255	AMPL2239255	1	chr13	32906807	32907079	+	CCCAGATGGAGAAAATACCCCTATTGCATATTTCTTCATGTGACCAAAATATTTCAGAAAAAGACCTATTAGACACAGAGAACAAAAGAAAGAAAGATTTTCTTACTTCAGAGAATTCTTTGCCACGTATTTCTAGCCTACCAAAATCAGAGAAGCCATTAAATGAGGAAACAGTGGTAAATAAGAGAGATGAAGAGCAGCATCTTGAATCTCATACAGACTG
AMPL2236481	AMPL2236481	1	chr13	32907006	32907267	+	GCATCTTGAATCTCATACAGACTGCATTCTTGCAGTAAAGCAGGCAATATCTGGAACTTCTCCAGTGGCTTCTTCATTTCAGGGTATCAAAAAGTCTATATTCAGAATAAGAGAATCACCTAAAGAGACTTTCAATGCAAGTTTTTCAGGTCATATGACTGATCCAAACTTTAAAAAAGAAACTGAAGCCTCTGAAAGTGGACTGGAAATAC
AMPL2237678	AMPL2237678	1	chr13	32907206	32907478	+	GACTGGAAATACATACTGTTTGCTCACAGAAGGAGGACTCCTTATGTCCAAATTTAATTGATAATGGAAGCTGGCCAGCCACCACCACACAGAATTCTGTAGCTTTGAAGAATGCAGGTTTAATATCCACTTTGAAAAAGAAAACAAATAAGTTTATTTATGCTATACATGATGAAACATCTTATAAAGGAAAAAAAATACCGAAAGACCAAAAATCAGAACT
AMPL2237152	AMPL2237152	1	chr13	32907328	32907586	+	ATATCCACTTTGAAAAAGAAAACAAATAAGTTTATTTATGCTATACATGATGAAACATCTTATAAAGGAAAAAAAATACCGAAAGACCAAAAATCAGAACTAATTAACTGTTCAGCCCAGTTTGAAGCAAATGCTTTTGAAGCACCACTTACATTTGCAAATGCTGATTCAGGTACCTCTGTCTTTTTTTTTTTGTAAATAGTACATAT
AMPL2233016	AMPL2233016	1	chr13	32910303	32910504	+	TAACTTAGTGAAAAATATTTAGTGAATGTGATTGATGGTACTTTAATTTTGTCACTTTGTGTTTTTATGTTTAGGTTTATTGCATTCTTCTGTGAAAAGAAGCTGTTCACAGAATGATTCTGAAGAACCAACTTTGTCCTTAACTAGCTCTT
AMPL2233567	AMPL2233567	1	chr13	32910436	32910696	+	TTGTCCTTAACTAGCTCTTTTGGGACAATTCTGAGGAAATGTTCTAGAAATGAAACATGTTCTAATAATACAGTAATCTCTCAGGATCTTGATTATAAAGAAGCAAAATGTAATAAGGAAAAACTACAGTTATTTATTACCCCAGAAGCTGATTCTCTGTCATGCCTGCAGGAAGGACAGTGTGAAAATGATCCAAAAAGCAAAAAAGTTT
AMPL2236785	AMPL2236785	1	chr13	32910629	32910896	+	CAAAAAGCAAAAAAGTTTCAGATATAAAAGAAGAGGTCTTGGCTGCAGCATGTCACCCAGTACAACATTCAAAAGTGGAATACAGTGATACTGACTTTCAATCCCAGAAAAGTCTTTTATATGATCATGAAAATGCCAGCACTCTTATTTTAACTCCTACTTCCAAGGATGTTCTGTCAAACCTAGTCATGATTTCTAGAGGCAAAGAATCATACAAA
AMPL2240342	AMPL2240342	1	chr13	32910804	32911063	+	GTCAAACCTAGTCATGATTTCTAGAGGCAAAGAATCATACAAAATGTCAGACAAGCTCAAAGGTAACAATTATGAATCTGATGTTGAATTAACCAAAAATATTCCCATGGAAAAGAATCAAGATGTATGTGCTTTAAATGAAAATTATAAAAACGTTGAGCTGTTGCCACCTGAAAAATACATGAGAGTAGCATCACCTTCAAGAAAGGT
AMPL2238204	AMPL2238204	1	chr13	32911013	32911282	+	TACAATTCAACCAAAACACAAATCTAAGAGTAATCCAAAAAAATCAAGAAGAAACTACTTCAATTTCAAAAATAACTGTCAATCCAGACTCTGAAGAACTTTTCTCAGACAATGAGAATAATTTTGTCTTCCAAGTAGCTAATGAAAGGAATAATCTTGCTTTAGGAAATACTAAGGAACTTCATGAAACAGACTTGACTTGTGTAAACGAACCCATTTT
AMPL2239124	AMPL2239124	1	chr13	32911226	32911498	+	CCATTTTCAAGAACTCTACCATGGTTTTATATGGAGACACAGGTGATAAACAAGCAACCCAAGTGTCAATTAAAAAAGATTTGGTTTATGTTCTTGCAGAGGAGAACAAAAATAGTGTAAAGCAGCATATAAAAATGACTCTAGGTCAAGATTTAAAATCGGACATCTCCTTGAATATAGATAAAATACCAGAAAAAAATAATGATTACATGAACAAATGGGC
AMPL2237318	AMPL2237318	1	chr13	32911399	32911664	+	AATATAGATAAAATACCAGAAAAAAATAATGATTACATGAACAAATGGGCAGGACTCTTAGGTCCAATTTCAAATCACAGTTTTGGAGGTAGCTTCAGAACAGCTTCAAATAAGGAAATCAAGCTCTCTGAACATAACATTAAGAAGAGCAAAATGTTCTTCAAAGATATTGAAGAACAATATCCTACTAGTTTAGCTTGTGTTGAAATTGTAAAT
AMPL2235650	AMPL2235650	1	chr13	32911610	32911830	+	TAAATACCTTGGCATTAGATAATCAAAAGAAACTGAGCAAGCCTCAGTCAATTAATACTGTATCTGCACATTTACAGAGTAGTGTAGTTGTTTCTGATTGTAAAAATAGTCATATAACCCCTCAGATGTTATTTTCCAAGCAGGATTTTAATTCAAACCATAATTTAACAC
AMPL2239448	AMPL2239448	1	chr13	32911755	32912028	+	TTTTAATTCAAACCATAATTTAACACCTAGCCAAAAGGCAGAAATTACAGAACTTTCTACTATATTAGAAGAATCAGGAAGTCAGTTTGAATTTACTCAGTTTAGAAAACCAAGCTACATATTGCAGAAGAGTACATTTGAAGTGCCTGAAAACCAGATGACTATCTTAAAGACCACTTCTGAGGAATGCAGAGATGCTGATCTTCATGTCATAATGAATGCCC
AMPL2233424	AMPL2233424	1	chr13	32911945	32912214	+	AGAGATGCTGATCTTCATGTCATAATGAATGCCCCATCGATTGGTCAGGTAGACAGCAGCAAGCAATTTGAAGGTACAGTTGAAATTAAACGGAAGTTTGCTGGCCTGTTGAAAAATGACTGTAACAAAAGTGCTTCTGGTTATTTAACAGATGAAAATGAAGTGGGGTTTAGGGGCTTTTATTCTGCTCATGGCACAAAACTGAATGTTTCTACTGAAG
AMPL2239953	AMPL2239953	1	chr13	32912146	32912415	+	CTGAATGTTTCTACTGAAGCTCTGCAAAAAGCTGTGAAACTGTTTAGTGATATTGAGAATATTAGTGAGGAAACTTCTGCAGAGGTACATCCAATAAGTTTATCTTCAAGTAAATGTCATGATTCTGTTGTTTCAATGTTTAAGATAGAAAATCATAATGATAAAACTGTAAGTGAAAAAAATAATAAATGCCAACTGATATTACAAAATAATATTGAAA
AMPL2235357	AMPL2235357	1	chr13	32912274	32912527	+	TGTTTCAATGTTTAAGATAGAAAATCATAATGATAAAACTGTAAGTGAAAAAAATAATAAATGCCAACTGATATTACAAAATAATATTGAAATGACTACTGGCACTTTTGTTGAAGAAATTACTGAAAATTACAAGAGAAATACTGAAAATGAAGATAACAAATATACTGCTGCCAGTAGAAATTCTCATAACTTAGAATTTGA
AMPL2240143	AMPL2240143	1	chr13	32912467	32912737	+	TTAGAATTTGATGGCAGTGATTCAAGTAAAAATGATACTGTTTGTATTCATAAAGATGAAACGGACTTGCTATTTACTGATCAGCACAACATATGTCTTAAATTATCTGGCCAGTTTATGAAGGAGGGAAACACTCAGATTAAAGAAGATTTGTCAGATTTAACTTTTTTGGAAGTTGCGAAAGCTCAAGAAGCATGTCATGGTAATACTTCAAATAAAGA
AMPL2239435	AMPL2239435	1	chr13	32912673	32912941	+	TACTTCAAATAAAGAACAGTTAACTGCTACTAAAACGGAGCAAAATATAAAAGATTTTGAGACTTCTGATACATTTTTTCAGACTGCAAGTGGGAAAAATATTAGTGTCGCCAAAGAGTCATTTAATAAAATTGTAAATTTCTTTGATCAGAAACCAGAAGAATTGCATAACTTTTCCTTAAATTCTGAATTACATTCTGACATAAGAAAGAACAAAAT
AMPL2237273	AMPL2237273	1	chr13	32912851	32913119	+	TTAAATTCTGAATTACATTCTGACATAAGAAAGAACAAAATGGACATTCTAAGTTATGAGGAAACAGACATAGTTAAACACAAAATACTGAAAGAAAGTGTCCCAGTTGGTACTGGAAATCAACTAGTGACCTTCCAGGGACAACCCGAACGTGATGAAAAGATCAAAGAACCTACTCTATTGGGTTTTCATACAGCTAGCGGGAAAAAAGTTAAAATT
AMPL2235295	AMPL2235295	1	chr13	32913053	32913328	+	GGAAAAAAGTTAAAATTGCAAAGGAATCTTTGGACAAAGTGAAAAACCTTTTTGATGAAAAAGAGCAAGGTACTAGTGAAATCACCAGTTTTAGCCATCAATGGGCAAAGACCCTAAAGTACAGAGAGGCCTGTAAAGACCTTGAATTAGCATGTGAGACCATTGAGATCACAGCTGCCCCAAAGTGTAAAGAAATGCAGAATTCTCTCAATAATGATAAAAACCT
AMPL2235292	AMPL2235292	1	chr13	32913257	32913515	+	CTCTCAATAATGATAAAAACCTTGTTTCTATTGAGACTGTGGTGCCACCTAAGCTCTTAAGTGATAATTTATGTAGACAAACTGAAAATCTCAAAACATCAAAAAGTATCTTTTTGAAAGTTAAAGTACATGAAAATGTAGAAAAAGAAACAGCAAAAAGTCCTGCAACTTGTTACACAAATCAGTCCCCTTATTCAGTCATTGAAAAT
AMPL2235918	AMPL2235918	1	chr13	32913466	32913732	+	TCAGCCTTAGCTTTTTACACAAGTTGTAGTAGAAAAACTTCTGTGAGTCAGACTTCATTACTTGAAGCAAAAAAATGGCTTAGAGAAGGAATATTTGATGGTCAACCAGAAAGAATAAATACTGCAGATTATGTAGGAAATTATTTGTATGAAAATAATTCAAACAGTACTATAGCTGAAAATGACAAAAATCATCTCTCCGAAAAACAAGATACTT
AMPL2235523	AMPL2235523	1	chr13	32913669	32913939	+	AAAACAAGATACTTATTTAAGTAACAGTAGCATGTCTAACAGCTATTCCTACCATTCTGATGAGGTATATAATGATTCAGGATATCTCTCAAAAAATAAACTTGATTCTGGTATTGAGCCAGTATTGAAGAATGTTGAAGATCAAAAAAACACTAGTTTTTCCAAAGTAATATCCAATGTAAAAGATGCAAATGCATACCCACAAACTGTAAATGAAGATA
AMPL2237089	AMPL2237089	1	chr13	32913792	32914060	+	ATTGAAGAATGTTGAAGATCAAAAAAACACTAGTTTTTCCAAAGTAATATCCAATGTAAAAGATGCAAATGCATACCCACAAACTGTAAATGAAGATATTTGCGTTGAGGAACTTGTGACTAGCTCTTCACCCTGCAAAAATAAAAATGCAGCCATTAAATTGTCCATATCTAATAGTAATAATTTTGAGGTAGGGCCACCTGCATTTAGGATAGCCAG
AMPL2238003	AMPL2238003	1	chr13	32913995	32914268	+	CATTTAGGATAGCCAGTGGTAAAATCGTTTGTGTTTCACATGAAACAATTAAAAAAGTGAAAGACATATTTACAGACAGTTTCAGTAAAGTAATTAAGGAAAACAACGAGAATAAATCAAAAATTTGCCAAACGAAAATTATGGCAGGTTGTTACGAGGCATTGGATGATTCAGAGGATATTCTTCATAACTCTCTAGATAATGATGAATGTAGCACGCATTCA
AMPL2238846	AMPL2238846	1	chr13	32914176	32914448	+	TCTTCATAACTCTCTAGATAATGATGAATGTAGCACGCATTCACATAAGGTTTTTGCTGACATTCAGAGTGAAGAAATTTTACAACATAACCAAAATATGTCTGGATTGGAGAAAGTTTCTAAAATATCACCTTGTGATGTTAGTTTGGAAACTTCAGATATATGTAAATGTAGTATAGGGAAGCTTCATAAGTCAGTCTCATCTGCAAATACTTGTGGGATT
AMPL2236681	AMPL2236681	1	chr13	32914376	32914638	+	CATCTGCAAATACTTGTGGGATTTTTAGCACAGCAAGTGGAAAATCTGTCCAGGTATCAGATGCTTCATTACAAAACGCAAGACAAGTGTTTTCTGAAATAGAAGATAGTACCAAGCAAGTCTTTTCCAAAGTATTGTTTAAAAGTAACGAACATTCAGACCAGCTCACAAGAGAAGAAAATACTGCTATACGTACTCCAGAACATTTAATAT
AMPL2233487	AMPL2233487	1	chr13	32914563	32914834	+	TATACGTACTCCAGAACATTTAATATCCCAAAAAGGCTTTTCATATAATGTGGTAAATTCATCTGCTTTCTCTGGATTTAGTACAGCAAGTGGAAAGCAAGTTTCCATTTTAGAAAGTTCCTTACACAAAGTTAAGGGAGTGTTAGAGGAATTTGATTTAATCAGAACTGAGCATAGTCTTCACTATTCACCTACGTCTAGACAAAATGTATCAAAAATACT
AMPL2235315	AMPL2235315	1	chr13	32914767	32915035	+	AAATGTATCAAAAATACTTCCTCGTGTTGATAAGAGAAACCCAGAGCACTGTGTAAACTCAGAAATGGAAAAAACCTGCAGTAAAGAATTTAAATTATCAAATAACTTAAATGTTGAAGGTGGTTCTTCAGAAAATAATCACTCTATTAAAGTTTCTCCATATCTCTCTCAATTTCAACAAGACAAACAACAGTTGGTATTAGGAACCAAAGTGTCACT
AMPL2232827	AMPL2232827	1	chr13	32914959	32915229	+	GTTGGTATTAGGAACCAAAGTGTCACTTGTTGAGAACATTCATGTTTTGGGAAAAGAACAGGCTTCACCTAAAAACGTAAAAATGGAAATTGGTAAAACTGAAACTTTTTCTGATGTTCCTGTGAAAACAAATATAGAAGTTTGTTCTACTTACTCCAAAGATTCAGAAAACTACTTTGAAACAGAAGCAGTAGAAATTGCTAAAGCTTTTATGGAAGATG
AMPL2234678	AMPL2234678	1	chr13	32915161	32915404	+	AAAGCTTTTATGGAAGATGATGAACTGACAGATTCTAAACTGCCAAGTCATGCCACACATTCTCTTTTTACATGTCCCGAAAATGAGGAAATGGTTTTGTCAAATTCAAGAATTGGAAAAAGAAGAGGAGAGCCCCTTATCTTAGTGGGTAAGTGTTCATTTTTACCTTTCGTGTTGCCAATCACTATTTTTAA
AMPL2238542	AMPL2238542	1	chr13	32918628	32918865	+	TATTATTTGCCTTAAAAACATATATGAAATATTTCTTTTTAGGAGAACCCTCAATCAAAAGAAACTTATTAAATGAATTTGACAGGATAATAGAAAATCAAGAAAAATCCTTAAAGGCTTCAAAAAGCACTCCAGATGGTAAAATTAGCTTTTTATTTATATCTGTTCTCCCTCTATAGGTATGGTAT
AMPL2238173	AMPL2238173	1	chr13	32920897	32921134	+	TAGATTTTAACTAATATGTAATATAAAATAATTGTTTCCTAGGCACAATAAAAGATCGAAGATTGTTTATGCATCATGTTTCTTTAGAGCCGATTACCTGTGTACCCTTTCGGTAAGACATGTTTAAATTTTTCTAAATTCTAATACAGTATGAGAAAAGTCTCGTTTTTATAAATGAACATTTCTAA
AMPL2237806	AMPL2237806	1	chr13	32928922	32929195	+	TATTTATATGTGTACTAGTCAATAAACTTATATATTTTCTCCCCATTGCAGCACAACTAAGGAACGTCAAGAGATACAGAATCCAAATTTTACCGCACCTGGTCAAGAATTTCTGTCTAAATCTCATTTGTATGAACATCTGACTTTGGAAAAATCTTCAAGCAATTTAGCAGTTTCAGGACATCCATTTTATCAAGTTTCTGCTACAAGAAATGAAAAAATGA
AMPL2234085	AMPL2234085	1	chr13	32929045	32929317	+	TCATTTGTATGAACATCTGACTTTGGAAAAATCTTCAAGCAATTTAGCAGTTTCAGGACATCCATTTTATCAAGTTTCTGCTACAAGAAATGAAAAAATGAGACACTTGATTACTACAGGCAGACCAACCAAAGTCTTTGTTCCACCTTTTAAAACTAAATCACATTTTCACAGAGTTGAACAGTGTGTTAGGAATATTAACTTGGAGGAAAACAGACAAAAG
AMPL2238906	AMPL2238906	1	chr13	32929237	32929505	+	GAATATTAACTTGGAGGAAAACAGACAAAAGCAAAACATTGATGGACATGGCTCTGATGATAGTAAAAATAAGATTAATGACAATGAGATTCATCAGTTTAACAAAAACAACTCCAATCAAGCAGTAGCTGTAACTTTCACAAAGTGTGAAGAAGAACCTTTAGGTATTGTATGACAATTTGTGTGATGAATTTTTGCCTTTCAGTTAGATATTTCCGT
AMPL2240206	AMPL2240206	1	chr13	32930565	32930824	+	CAGAGATATACAGGATATGCGAATTAAGAAGAAACAAAGGCAACGCGTCTTTCCACAGCCAGGCAGTCTGTATCTTGCAAAAACATCCACTCTGCCTCGAATCTCTCTGAAAGCAGCAGTAGGAGGCCAAGTTCCCTCTGCGTGTTCTCATAAACAGGTATGTGTTTGTCTACAATACTGATGGCTTTTATGACAGAGTGTAATTTTATT
AMPL2236140	AMPL2236140	1	chr13	32931674	32931945	+	TATATTACATTAAAATTTTTAGTTTCTAGTAAATAACTTAAATGTTTTTGTAGTGAAGATTCTAGTAGTTAATGAAAATTTTTGGTAAATTCAGTTTTGGTTTGTTATAATTGTTTTTATTGTGTGATACATGTTTACTTTAAATTGTTTTTCTTTTTTGTGTGTGTTTATTTTGTGTAGCTGTATACGTATGGCGTTTCTAAACATTGCATAAAAATTAAC
AMPL2238415	AMPL2238415	1	chr13	32931858	32932127	+	ATACGTATGGCGTTTCTAAACATTGCATAAAAATTAACAGCAAAAATGCAGAGTCTTTTCAGTTTCACACTGAAGATTATTTTGGTAAGGAAAGTTTATGGACTGGAAAAGGAATACAGTTGGCTGATGGTGGATGGCTCATACCCTCCAATGATGGAAAGGCTGGAAAAGAAGAATTTTATAGGTACTCTATGCAAAAAGATTGTGTGTTAACTTTTAT
AMPL2237109	AMPL2237109	1	chr13	32936595	32936851	+	ATGTGGTTTTTATGATAATATTCTACTTTTATTTGTTCAGGGCTCTGTGTGACACTCCAGGTGTGGATCCAAAGCTTATTTCTAGAATTTGGGTTTATAATCACTATAGATGGATCATATGGAAACTGGCAGCTATGGAATGTGCCTTTCCTAAGGAATTTGCTAATAGATGCCTAAGCCCAGAAAGGGTGCTTCTTCAACTAAAAT
AMPL2235938	AMPL2235938	1	chr13	32936737	32937007	+	TGCCTTTCCTAAGGAATTTGCTAATAGATGCCTAAGCCCAGAAAGGGTGCTTCTTCAACTAAAATACAGGCAAGTTTAAAGCATTACATTACGTAATCATATACGGCAGTATGGTTAAGGTTTCTGTGTAGTCTGTGACTTCCATGTCAAAATGTTGCACAAGCCAGTTGTCAGTGACAGTTGCCATCCCACACTGCTGTTCTCCTGTCATCCCTAGCCCC
AMPL2232909	AMPL2232909	1	chr13	32937262	32937537	+	AAAATATGCATTTTTGTTTTCACTTTTAGATATGATACGGAAATTGATAGAAGCAGAAGATCGGCTATAAAAAAGATAATGGAAAGGGATGACACAGCTGCAAAAACACTTGTTCTCTGTGTTTCTGACATAATTTCATTGAGCGCAAATATATCTGAAACTTCTAGCAATAAAACTAGTAGTGCAGATACCCAAAAAGTGGCCATTATTGAACTTACAGATGGGT
AMPL2236800	AMPL2236800	1	chr13	32937455	32937707	+	AAAAAGTGGCCATTATTGAACTTACAGATGGGTGGTATGCTGTTAAGGCCCAGTTAGATCCTCCCCTCTTAGCTGTCTTAAAGAATGGCAGACTGACAGTTGGTCAGAAGATTATTCTTCATGGAGCAGAACTGGTGGGCTCTCCTGATGCCTGTACACCTCTTGAAGCCCCAGAATCTCTTATGTTAAAGGTAAATTAATTT
AMPL2237859	AMPL2237859	1	chr13	32937571	32937840	+	CTTCATGGAGCAGAACTGGTGGGCTCTCCTGATGCCTGTACACCTCTTGAAGCCCCAGAATCTCTTATGTTAAAGGTAAATTAATTTGCACTCTTGGTAAAAATCAGTCATTGATTCAGTTAAATTCTAGAAGTTTTACATTTAAATTTTAAATGCTTACTAAGGATGCTCAATTTCTTAGATGTACTGATAATTTTAGTATAAAAAGCATATTCTTCAG
AMPL2234716	AMPL2234716	1	chr13	32944447	32944708	+	ATGATATCTGTAATAGAATTGAATACATATTTAACTACTAAATCAATATATTTATTAATTTGTCCAGATTTCTGCTAACAGTACTCGGCCTGCTCGCTGGTATACCAAACTTGGATTCTTTCCTGACCCTAGACCTTTTCCTCTGCCCTTATCATCGCTTTTCAGTGATGGAGGAAATGTTGGTTGTGTTGATGTAATTATTCAAAGAGCAT
AMPL2239430	AMPL2239430	1	chr13	32944614	32944892	+	ATGGAGGAAATGTTGGTTGTGTTGATGTAATTATTCAAAGAGCATACCCTATACAGGTATGATGTATTCTTGAAACTTACCATATATTTCTTTCTTTTGATACAATTAATTTGTTTGTTTGTTTGAGATGGAGTTTCGGTCTCTTGCCCAGGCTGGAGTGCAATGGCGTGATCTTGGTTCACTGCAGCCTCCACCTCCCGGGTTCAAGTGATTCTCCTGCCTCAGCCTC
AMPL2234591	AMPL2234591	1	chr13	32945027	32945238	+	ATATATGTGACTTTTTTGGTGTGTGTAACACATTATTACAGTGGATGGAGAAGACATCATCTGGATTATACATATTTCGCAATGAAAGAGAGGAAGAAAAGGAAGCAGCAAAATATGTGGAGGCCCAACAAAAGAGACTAGAAGCCTTATTCACTAAAATTC
AMPL2234030	AMPL2234030	1	chr13	32945159	32945431	+	AGAGACTAGAAGCCTTATTCACTAAAATTCAGGAGGAATTTGAAGAACATGAAGGTAAAATTAGTTATATGGTACACATTGTTATTTCTAATATGAGAACAAAGTCTTAGAGACTTTGAATTTAACATTTTTAATGAGTAAATTGTTTTTATTTTGAGTAGTAAATTGACTTTATTTTTTAGTATCTAGGGTATTCTTTTTTGGTGTTAGACAAAGAATAGCA
AMPL2115076	AMPL2115076	1	chr13	32950725	32950996	+	TTTTAGTTGCTTTTGAATTTACAGTTTAGTGAATTAATAATCCTTTTGTTTTCTTAGAAAACACAACAAAACCATATTTACCATCACGTGCACTAACAAGACAGCAAGTTCGTGCTTTGCAAGATGGTGCAGAGCTTTATGAAGCAGTGAAGAATGCAGCAGACCCAGCTTACCTTGAGGTGAGAGAGTAAGAGGACATATAATGAGGCTTGATGATTATTC
AMPL2180448	AMPL2180448	1	chr13	32953363	32953632	+	TAGTTACAATAGATGGAACTTTTTTGTTCTGATTGCTTTTTATTCCAATATCTTAAATGGTCACAGGGTTATTTCAGTGAAGAGCAGTTAAGAGCCTTGAATAATCACAGGCAAATGTTGAATGATAAGAAACAAGCTCAGATCCAGTTGGAAATTAGGAAGGCCATGGAATCTGCTGAACAAAAGGAACAAGGTTTATCAAGGGATGTCACAACCGTGT
AMPL2236915	AMPL2236915	1	chr13	32953513	32953785	+	GAAATTAGGAAGGCCATGGAATCTGCTGAACAAAAGGAACAAGGTTTATCAAGGGATGTCACAACCGTGTGGAAGTTGCGTATTGTAAGCTATTCAAAAAAAGAAAAAGATTCAGGTAAGTATGTAAATGCTTTGTTTTTATCAGTTTTATTAACTTAAAAAATGACCTTACTAACAAAATGATTATAAATCCAGATAAAGTATAAAGTTAGTTTATATCAGA
AMPL2236890	AMPL2236890	1	chr13	32953786	32954053	+	CTGTATTTATTTTGAAACAAACATTTAAATGATAATCACTTCTTCCATTGCATCTTTCTCATCTTTCTCCAAACAGTTATACTGAGTATTTGGCGTCCATCATCAGATTTATATTCTCTGTTAACAGAAGGAAAGAGATACAGAATTTATCATCTTGCAACTTCAAAATCTAAAAGTAAATCTGAAAGAGCTAACATACAGTTAGCAGCGACAAAAAA
AMPL2234219	AMPL2234219	1	chr13	32954002	32954268	+	AAAACTCAGTATCAACAACTACCGGTACAAACCTTTCATTGTAATTTTTCAGTTTTGATAAGTGCTTGTTAGTTTATGGAATCTCCATATGTTGAATTTTTGTTTTGTTTTCTGTAGGTTTCAGATGAAATTTTATTTCAGATTTACCAGCCACGGGAGCCCCTTCACTTCAGCAAATTTTTAGATCCAGACTTTCAGCCATCTTGTTCTGAGGTGG
AMPL2240229	AMPL2240229	1	chr13	32954186	32954418	+	ATCCAGACTTTCAGCCATCTTGTTCTGAGGTGGACCTAATAGGATTTGTCGTTTCTGTTGTGAAAAAAACAGGTAATGCACAATATAGTTAATTTTTTTTATTGATTCTTTTAAAAAACATTGTCTTTTAAAATCTCTTATGATTAGTTGGAGCTACCAGTTGGCAAATTTGCTAGCTAACTA
AMPL2236874	AMPL2236874	1	chr13	32968663	32968937	+	CCAAATTCAGCTATTTTGATTTGCTTTTATTATTAGCATATACCAAAATAAATAGGCATATTAGAGTTTCCTTTCTTGCATCTTAAAATTCATCTAACACATCTATAATAACATTCTTTTCTTTTTTTTCCATTCTAGGACTTGCCCCTTTCGTCTATTTGTCAGACGAATGTTACAATTTACTGGCAATAAAGTTTTGGATAGACCTTAATGAGGACATTATTA
AMPL2232780	AMPL2232780	1	chr13	32968872	32969136	+	AATGAGGACATTATTAAGCCTCATATGTTAATTGCTGCAAGCAACCTCCAGTGGCGACCAGAATCCAAATCAGGCCTTCTTACTTTATTTGCTGGAGATTTTTCTGTGTTTTCTGCTAGTCCAAAAGAGGGCCACTTTCAAGAGACATTCAACAAAATGAAAAATACTGTTGAGGTAAGGTTACTTTTCAGCATCACCACACATTTTGGTATTTT
AMPL2237123	AMPL2237123	1	chr13	32970979	32971246	+	TATAAAGCAGCTTTTCCACTTATTTTCTTAGAATATTGACATACTTTGCAATGAAGCAGAAAACAAGCTTATGCATATACTGCATGCAAATGATCCCAAGTGGTCCACCCCAACTAAAGACTGTACTTCAGGGCCGTACACTGCTCAAATCATTCCTGGTACAGGAAACAAGCTTCTGGTAAGTTAATGTAAACTCAAGGAATATTATAAGAAGTATA
AMPL2236691	AMPL2236691	1	chr13	32972187	32972459	+	TAAATATTTTCAATGAAAAGTTACTTTGATTTAGTTTTTTATGTTACTACATAATTATGATAGGCTACGTTTTCATTTTTTTATCAGATGTCTTCTCCTAATTGTGAGATATATTATCAAAGTCCTTTATCACTTTGTATGGCCAAAAGGAAGTCTGTTTCCACACCTGTCTCAGCCCAGATGACTTCAAAGTCTTGTAAAGGGGAGAAAGAGATTGATGACC
AMPL2069552	AMPL2069552	1	chr13	32972386	32972623	+	AAGGGGAGAAAGAGATTGATGACCAAAAGAACTGCAAAAAGAGAAGAGCCTTGGATTTCTTGAGTAGACTGCCTTTACCTCCACCTGTTAGTCCCATTTGTACATTTGTTTCTCCGGCTGCACAGAAGGCATTTCAGCCACCAAGGAGTTGTGGCACCAAATACGAAACACCCATAAAGAAAAAAGAA
AMPL2411996	AMPL2411996	1	chr13	32972562	32972836	+	AAGAAAAAAGAACTGAATTCTCCTCAGATGACTCCATTTAAAAAATTCAATGAAATTTCTCTTTTGGAAAGTAATTCAATAGCTGACGAAGAACTTGCATTGATAAATACCCAAGCTCTTTTGTCTGGTTCAACAGGAGAAAAACAATTTATATCTGTCAGTGAATCCACTAGGACTGCTCCCACCAGTTCAGAAGATTATCTCAGACTGAAACGACGTTGTACT
AMPL2412937	AMPL2412937	1	chr13	32972739	32973004	+	GCTCCCACCAGTTCAGAAGATTATCTCAGACTGAAACGACGTTGTACTACATCTCTGATCAAAGAACAGGAGAGTTCCCAGGCCAGTACGGAAGAATGTGAGAAAAATAAGCAGGACACAATTACAACTAAAAAATATATCTAAGCATTTGCAAAGGCGACAATAAATTATTGACGCTTAACCTTTCCAGTTTATAAGACTGGAATATAATTTCAA
AMPL2788387	AMPL2788387	1	chr15	40990846	40991111	+	ATACGACTAGCTAGATAGAAGATGGGGAGAGAGATGCACCTTATTTCTCTAGTGTTTATACTGATAAGCATTTGTATTTTTCAGTAATGGCAATGCAGATGCAGCTTGAAGCAAATGCAGATACTTCAGTGGAAGAAGAAAGCTTTGGCCCACAACCCATTTCACGGTTAGAGGTATGTGGTTAGTTGCTAATTTTGGAATTATATACTAGATTCT
AMPL2788320	AMPL2788320	1	chr15	40993135	40993403	+	ACAAGTCTTCAAGCACCTCTGTGAAGTATGTAGGACACATAACATCTGTGTTAGATTAGAGAACTAAAGCTTAAATTTATCCATGGTTTTCTTCATTTGCAGCAGTGTGGCATAAATGCCAACGATGTGAAGAAATTGGAAGAAGCTGGATTCCATACTGTGGAGGCTGTTGCCTATGCGCCAAAGAAGGAGCTAATAAATATTAAGGGAATTAGTGAA
AMPL2788301	AMPL2788301	1	chr15	40993241	40993514	+	GTGGCATAAATGCCAACGATGTGAAGAAATTGGAAGAAGCTGGATTCCATACTGTGGAGGCTGTTGCCTATGCGCCAAAGAAGGAGCTAATAAATATTAAGGGAATTAGTGAAGCCAAAGCTGATAAAATTCTGGTAAGTACTGCTTACTTAACCTAGGGAGGCATTAGTGGGAATAGTACAAAAGGGAATGTAGTGAAAGACTTCTTCCTTCTATCTCTTATT
AMPL2788352	AMPL2788352	1	chr15	40998313	40998546	+	ATTATTTTGTTGATTTAATATTTCTTATTTTTCCCAGGCTGAGGCAGCTAAATTAGTTCCAATGGGTTTCACCACTGCAACTGAATTCCACCAAAGGCGGTCAGAGATCATACAGATTACTACTGGCTCCAAAGAGCTTGACAAACTACTTCAAGGTGTAGTAATCCTTTATCCTGTGTTGTGA
AMPL2788319	AMPL2788319	1	chr15	41001133	41001405	+	TTTCTATGACTACAGTTTCTACATGTTTGTATTATGCTAAGAGTTATTTCTTATCGCTTTTTTAGGTGGAATTGAGACTGGATCTATCACAGAAATGTTTGGAGAATTCCGAACTGGGAAGACCCAGATCTGTCATACGCTAGCTGTCACCTGCCAGGTGAGCTGTTGGGGCTATAGCTAATCAAATAAGCAAGCATTACTTCATTCCTGCTATTTGCAAGCA
AMPL2788229	AMPL2788229	1	chr15	41010908	41011182	+	TCATGAGGAGCTTGGTCAGCTGTATCAGAAATACAATGTTCATTTCTACTGTTGTTTTTGTTCTCTATAGCTTCCCATTGACCGGGGTGGAGGTGAAGGAAAGGCCATGTACATTGACACTGAGGGTACCTTTAGGCCAGAACGGCTGCTGGCAGTGGCTGAGAGGTAGGTTACTGGTTTAGATAAGAGAGACTATGGCTACACTTATCAATGTAGTGATTGCCA
AMPL2788212	AMPL2788212	1	chr15	41020839	41021109	+	CTGAGTTCTGTGTGCAGCCTAAAAATGTTCTCTCCTCTCTCATAGGTATGGTCTCTCTGGCAGTGATGTCCTGGATAATGTAGCATATGCTCGAGCGTTCAACACAGACCACCAGACCCAGCTCCTTTATCAAGCATCAGCCATGATGGTAGAATCTAGGTATGTGTTCAGTATAAGACACCAAATATGTTCTTAAGAGTCCTTCCCTGAATCTTGTAATG
AMPL2788413	AMPL2788413	1	chr15	41021622	41021887	+	GACCAGAATCTGACACAGGCTAGAAATAGGCTTCAGAGAATCCTTGTTTCCTGTAGGTATGCACTGCTTATTGTAGACAGTGCCACCGCCCTTTACAGAACAGACTACTCGGGTCGAGGTGAGCTTTCAGCCAGGCAGATGCACTTGGCCAGGTTTCTGCGGATGCTTCTGCGACTCGCTGATGAGGTAAGTTGTGGGATAGGGACAGAGAATGCC
AMPL2788309	AMPL2788309	1	chr15	41021992	41022225	+	GCCACAAAATTGACATTTATCCTTTCCCCATCAGTTTGGTGTAGCAGTGGTAATCACTAATCAGGTGGTAGCTCAAGTGGATGGAGCAGCGATGTTTGCTGCTGATCCCAAAAAACCTATTGGAGGAAATATCATCGCCCATGCATCAACAACCAGGTAAGGTGTTGATGGGATCAGTTCTTCT
AMPL2788371	AMPL2788371	1	chr15	41023173	41023431	+	AACGGAATTGTTTAATTATAATAAATTGGTGCTTTGGTCTGTGTCTTTGGGTCAGATTGTATCTGAGGAAAGGAAGAGGGGAAACCAGAATCTGCAAAATCTACGACTCTCCCTGTCTTCCTGAAGCTGAAGCTATGTTCGCCATTAATGCAGATGGAGTGGGAGATGCCAAAGACTGAATCATTGGGTTTTTCCTCTGTTAAAAACCT
AMPL2413467	AMPL2413467	1	chr16	23614659	23614932	+	AAGTGTCATTCAGATATTCTCCTTTATATTTAAAACTCCAAAAAATACTAAGAGGCCCAATATATCCAGAAAATTGTGTTTTCACTTTACCCTAACTTATGAATAGTGGTATACAAATATATTTCCATCTTTTTGTCCAGCCAGCAAATGAGAGTCTGTACCCGACCATTTCACAAAAGACCAATGTTGGTCAGAGACAGGTGGGAGGAGGGCAGTACACTGAC
AMPL2413536	AMPL2413536	1	chr16	23614831	23615107	+	ACAAAAGACCAATGTTGGTCAGAGACAGGTGGGAGGAGGGCAGTACACTGACCGAGAAGTAAGTCCCAAATGGCAATTGTTCCAGAAGTCAAGATTGCTGCTGCACAGTGATCTTTCACGTCACCTTCCAGGAACCTGATAGCATACAAAGAAGATATAATTCAGATTACATATCCAAAAAACAATTAAAAAAAAAAAAAAGGTCAAAACCATGTTCCCAAAACCAG
AMPL2411854	AMPL2411854	1	chr16	23619029	23619300	+	ATATTCCTATCATGATATATAGTATTTCATGTTTTCCATTCTTCTAAGTGACACAAAAATATCTAGTTTTTGTGTTTGCACAGTGCCTTTCAGAATGTCCCACCCATAGAGTAGCAGTTATGCACACTTGCCTGCCAGCCTGCCCTGGAGGAAGACAGTACAGCATCACACCCACGCTGAGAGTCGTCTTAGGGTTAATCACAATGAGCTGAAACACAGGGC
AMPL2412787	AMPL2412787	1	chr16	23619143	23619416	+	CAGTTATGCACACTTGCCTGCCAGCCTGCCCTGGAGGAAGACAGTACAGCATCACACCCACGCTGAGAGTCGTCTTAGGGTTAATCACAATGAGCTGAAACACAGGGCTTCGCAACGACTCACTCTCTTTGGCACAGGGATGACTCAGGACAATAAAGAGAAGCCCCTAATTTCGGAGAAAAATAAATATCCCAAATAGACTGTCAAGAGTATGTCAGGAAAAA
AMPL2413970	AMPL2413970	1	chr16	23625243	23625514	+	CTCACTTAATGAGACCAACAGTAACACACAAAGTGGTCCCAGCCAGTCATTACTTACCATTTCAGAATAGGCTTTGTGACAGACTGAAGCTTGGTAAGAATCATCAATGTGCATCTTTTTCAGGAGTTGACCAGTTTTTAAATTCCTTAGATAACAAAAATAAATAAGCTGATCACATTCTTCCAACAAACCAGTATTCAGAAAATATTTTCTTATTCATCA
AMPL2149063	AMPL2149063	1	chr16	23632607	23632878	+	ATATCCTCATACTACAGATGAGGGAACTGAGGACCTAGAGGGAAAGCTTACCAAATAACAATGTTGTTCATAATAGTAGTACCAAGCAGAGCTTCTTGCATCCCTTGGACCTCAGCAAAAGTTAGTATAGTCTCCTCAGGGGGCATCAAAAATTGGTTTTCTTTGCCTCTGTAATTAAAACAGTATGAAAAGTCAGTACTTTGCACTAAAGCAGTCTCTAGG
AMPL2149179	AMPL2149179	1	chr16	23634217	23634488	+	AAATCATTCTTCATCTAATAGTTAAAAATCAATCAATGCTTTTCTTACCCTCCATCTTCTGCAAACGTCATGACTTCTACTTGTTGATCAGAAAGGGTCCCACTGCTACTAACTAGCCTCCTCTTTGTCAGGCCAAGCACAGCTTTTATATTTCCAGACTTCAGTAGTACTTGCTTTTCACTTTCATCATCAGAGGAACAAAACAATGCCCTAAGCCAAATA
AMPL2412436	AMPL2412436	1	chr16	23634292	23634517	+	TCTACTTGTTGATCAGAAAGGGTCCCACTGCTACTAACTAGCCTCCTCTTTGTCAGGCCAAGCACAGCTTTTATATTTCCAGACTTCAGTAGTACTTGCTTTTCACTTTCATCATCAGAGGAACAAAACAATGCCCTAAGCCAAATATAAGGAAAAATGGGGTGATGTGAGGAGTA
AMPL2413801	AMPL2413801	1	chr16	23635273	23635542	+	GAAAAACAAATCACTCCTTGGGAATTACATACCTGATCTCTCTGATTTCCAAATTTCCCAAAGCTACACACACGAGATTATACACATCAGGCACTGGAACTATCTGTAATACTGGAACCTAAATAAAACAAAGCAGCCAAAAATTATGCTTGGTTGTTTCATTTTTGTTTAATCCAGATTTTCCAAAATTTATCACATTCTTTTGTATTCTCACTGTACA
AMPL2069645	AMPL2069645	1	chr16	23637486	23637762	+	GGCAAATGGCTGCAAAGATCTCTTTCAGCTCGAGATTCCCACTTACCTCTGCGAAGTGCCAGGTATAAAGTTTTTCCCACTGCCAAGCATCCAGAGCTTTCCAAAGAGAAACTACATCTTCGCAAGCAGTTATGATACATGGCTCTTTACAACCGGCTCTTTCCCAAAACATGGCACTCACATCTACGGAACAGGAACCTGAAGGATTCTGACACAATGGCAACAGT
AMPL2414150	AMPL2414150	1	chr16	23637521	23637794	+	TTCCCACTTACCTCTGCGAAGTGCCAGGTATAAAGTTTTTCCCACTGCCAAGCATCCAGAGCTTTCCAAAGAGAAACTACATCTTCGCAAGCAGTTATGATACATGGCTCTTTACAACCGGCTCTTTCCCAAAACATGGCACTCACATCTACGGAACAGGAACCTGAAGGATTCTGACACAATGGCAACAGTTCTGTTAAAGTGGCACTCGAGTGCTGTTTTAT
AMPL2414244	AMPL2414244	1	chr16	23640390	23640652	+	ATATCTTTAATAGTATTAAAGAACAAGAAGCTATATGACTGAATTCTTTTCAGTTCATTAAAGTTTTCATATGTAAGACACGAGACACTGGAAGAGAATATTCTTCTGACCTTTAACTCTGAAACCAATTGTAGGTTGCCTGGGTTTATGCTATCAGAAGCAGGAAGCTCTGCTGTTTCAGTCTGTGAAAACAAAAGTCACATCATTAGTCTA
AMPL2150208	AMPL2150208	1	chr16	23640896	23641167	+	ATTCCTTCAGAGAAAATTTCACAGAGGAAATGGATTGTACCTGTTCGACGGAATGTTTATGCAGCTCCTGGCATGTGTTTCTACAGAGCTGATTTTCTTTAAAAGTGAATGACTCAATGGGTGGAGGTGTTCCTGGCGGGACAGAGTCACAGTCACAGGTAGGTTGTCCTTGCCTGCCTGACACTTGCAGGGTGGTATGTGGTTTTGCTGGGCTGCCTGAAC
AMPL2149608	AMPL2149608	1	chr16	23640958	23641235	+	AGCTCCTGGCATGTGTTTCTACAGAGCTGATTTTCTTTAAAAGTGAATGACTCAATGGGTGGAGGTGTTCCTGGCGGGACAGAGTCACAGTCACAGGTAGGTTGTCCTTGCCTGCCTGACACTTGCAGGGTGGTATGTGGTTTTGCTGGGCTGCCTGAACTGTCGAATTGTTTAGTATCACTGGCAAGACAGACTGAGTCTTTCAAATGAGCAAGTTGGGGTGTGCAG
AMPL2150229	AMPL2150229	1	chr16	23641172	23641442	+	GTTGGGGTGTGCAGCAAGTTCGTCCAGCAACTTCTGTAGATGCTTTTTCATAGGAGCCTTGAGGGCCAAAGGCTGGAGTAGTACCTAAGATGGGGAAAGCAGGTGAACACATGTCTGTGGTAGGCCTGTCATTATCATCAGGCGCAACCGTATTTAAAGGAGTATAAAGTAATATGGATGAAGAAAGGCCCGTCTTTGTATGCTGGCTTTGCGAGTTTGGC
AMPL2149722	AMPL2149722	1	chr16	23641374	23641647	+	CTGGCTTTGCGAGTTTGGCCTTTTGGGATGTGATTTTCCTGGTAGAACAATAAGGTCCTCTTCTAAGTCCTCCATTTCTGTATCCATGCGTTTAGGACTCAGTTCCTCTGGAAAAATACAGCTTCCCTCTTTAAGATGTCTCTCTCCAAACATTTTTGACTCAAAGGGCTCCACTGGTTTTTCTGAGCAGGACTTCACTTTTTCAAGCTTAAGAGGTCCAAAGT
AMPL2149579	AMPL2149579	1	chr16	23641576	23641847	+	TCAAGCTTAAGAGGTCCAAAGTCTTCATCAGGTAACTGAAAGTCTGTGATACTGAGAAAAGACAGTAGTTGCTTTAAACTCAGCATTCCATCCCTATGAAATGGAGCCGTGAAAGCATCATCATCCAAGGATAAATAAGCACTATTACTCCAAGAAAGGGAATCCTCTTTTTGATGACGACTTTTCTTCCCTAAAGAAGAAAAATAAGTCACAAAATAGTAA
AMPL2149583	AMPL2149583	1	chr16	23646118	23646386	+	CATCATCATCATCATCATCATCAAACACATCTTGATTTACCTTTCACTTGAATAAATAATTTTTCGTGCTGATATTTGTGTGAGGTGACTTCTTCCTTGGACCTGTTAACAATCGACAGGCTAGAAGTTGGCAAAAGTGGTTCACAATGATCTGATGCTGGGGTGCAGGCTGATTTTCTTTTTCCTGTGTATCTTCTACCAGGTGCTTGGGCAACTGCC
AMPL2149123	AMPL2149123	1	chr16	23646313	23646581	+	CTACCAGGTGCTTGGGCAACTGCCTTCCTAGACAAGTCATTATCTTCAGTGGGCCCAGCGGGAGAGCTGACTTTAGTTAATGAGAGAAGTTTCTGAGAGGTTCTTGAACTTGGTTGTCCTGTGCATGTGCCAGACATCCTAATTTCACTTTGGTCAGTTTCCTCATTGGAAAGGTTTAAATTTTTACTTGCATCCTTATTTTTATTTTTAAACCCTTTT
AMPL2148991	AMPL2148991	1	chr16	23646487	23646758	+	TTTAAATTTTTACTTGCATCCTTATTTTTATTTTTAAACCCTTTTTTCTTGACATCCAAATGACTCTGAATGACAGCCTCCACGGCTACTTTCCTCTGGCAATTGGACATGCTTCGTGTTGTTCTAACATAATATTCTGCAGGAAACAGAAGGCCTTCAGGCACTGTGCAAGAATGTTTTTCTGCAGAAAGAGGAGAGGTTGCTTCCAGGCTAAGACTCTTA
AMPL2148918	AMPL2148918	1	chr16	23646680	23646946	+	GAGAGGTTGCTTCCAGGCTAAGACTCTTAGGTTGACTTAGAATCTCACTTTCCTGAAGATTTTCATTCCTGCCATCAAGAGTGTCACTGGGAGATTTTAAAGATTTCTCTGTTTGATTTTGTTCTTTTAAGTTTTGGTTTTCATTTGCTGGTAAGTTATTGTAGGTGAGTTCATTTAGAGAACATGAAATATTTGCCTCTAAATTAGAACTTGTGGG
AMPL2149955	AMPL2149955	1	chr16	23646867	23647136	+	AATATTTGCCTCTAAATTAGAACTTGTGGGCAGTTGGCCACTTTTACTTATAGCTTTATTTACAAGGAGGTTATCTGTAGAGACAGTCATTTTTTTGCCTTGTGCCTCCAAACTTACAGGTGAAGTAAATCTAATGTTTTTTAGGTCGTGAGTAGTAAGTTCACTGCTACCTTTAGGAGGAATGTGTTCAAGGTGCTGACTACTACCGCTATCTGATAGA
AMPL2070222	AMPL2070222	1	chr16	23647075	23647351	+	CTATCTGATAGAGTCTGTAAAGGAACTGTAGTCGCCCTGGTGAAATTAGGTCTTCTTAGGAATGTATCAACACCTTTTTCTGGTTGGGCAGTTGGTGGAATTAATACACTGTCTTCATTAATTTCTGTAACTGGTTCTGGAGAATCTGGAAGTTCAGATTTAAGACTTAAAAGGTGAGTTCTTATTTCAGTTACTGGTGATCTAGCAGGATTTTTGCTACTGATTTC
AMPL2149417	AMPL2149417	1	chr16	23647151	23647415	+	TTTCTGGTTGGGCAGTTGGTGGAATTAATACACTGTCTTCATTAATTTCTGTAACTGGTTCTGGAGAATCTGGAAGTTCAGATTTAAGACTTAAAAGGTGAGTTCTTATTTCAGTTACTGGTGATCTAGCAGGATTTTTGCTACTGATTTCTTCCTGTTCCTTTAGTCTTTTCCCAGACAATCTGAGTGAATCAGTGCCAAAGACACAGTCTCTC
AMPL2149663	AMPL2149663	1	chr16	23647355	23647626	+	CACAGTCTCTCTCCTGTGAAATAAATGTCCTCTTCTGCTGCTTCTTTCTTCTGCTTGGCAGCTTCTGCTTTTGCTCACCACTAGGGTCACTGACCCTGTGGGGAAAATGTTCTTGGGTGTCATCTGTTCTTTGTATAGGTAATCCTCCTGGGCCATCTCCAGGGTTAAAGGACTCAGGCCCAACATCAAGTGTGATAGATGTCTTTTCTCCAGTTTCTTCAT
AMPL2149218	AMPL2149218	1	chr16	23647512	23647787	+	TCCAGGGTTAAAGGACTCAGGCCCAACATCAAGTGTGATAGATGTCTTTTCTCCAGTTTCTTCATCAAGATGGGTTTTGATGTGTAACTTGTCATAAACACATATTTTATTTTTAGGTTCTGAGGAGGAAAAAAATGTATATAACTTATATTTTTCTTATAAAATAAAACAAAAAATACTCATTTTTAACCTATTATATATAAATACTACTAAACATTTATTTAAG
AMPL2412594	AMPL2412594	1	chr16	23649064	23649295	+	CACTGTGGGAAAAAGAACAATAGCCAAAATATACCTGGGAAATGAATAATAAAGCAGGCATAAGTGAATGGTCTAGATTTACCTGAGTGTTTTAGCTGCGGTGAGAGATCCTGCTGAGACAAACAATCTTGTTCTTCTACTGTTTTCTTAATAGAATGCTTAATCTTTTCAGCTCTTTGGGC
AMPL2412868	AMPL2412868	1	chr16	23649244	23649506	+	GCACGCTAGAGGAGACAAAAACAGCCCCAGAAATACGTTTTCTTTAAAGTTTTATAGAGTCAAGAACTGTTTTTAAATTGTTTGTACTATAACACCTTAATTTGAGAATACGATTCACTTACCTGAAGGCGGGCTAGTGTCTTGCTGTATTCCCTTTTCAAGAATGCTAATTTCTCCTTTAACTGGAAGAAGAAAAACACCAACAATACTGGG
AMPL2411881	AMPL2411881	1	chr16	23652363	23652634	+	CGGGGTCAGAGTCCTGCGTCCGCCCTTCCCGCACCCCCGGCACCTTTTCCTTCTCCTCACAGCTGAGGGGCTTCCCGGGAGGCTCGTCCATCGGGCAGGCGACAGAACGAAAAGAGCAGCCGTCGCCGACCCCAGGCCTGCCGACACCGGGACCCAGTTGGCCCTGGGCCGGGGAGGCGCCCCAGGAAGGAATGGGGAGCCCGGGATCGCACCCTCAGTGCG
AMPL3680078	AMPL3680078	1	chr17	7564982	7565254	+	GATTCACCCGCCTTGGCCTCCCAAAGTGCTGGGATTACAGGCGGGAGCCACCGTGCCCGGCCTCCAGTATTTTGTTTATTTATTTTTTTTGAGACAGAGTCTCACTCTGTTGCACAGGCTGGAGTGCAGTGGCACAATCTCTGCTCACTGCAACCTCCTCCTCCCTGGTTAAGAGATCCTCCTGCCTCAGCCCCCTTAGTAGCTGGGATTACAGGCGTGGGCC
AMPL3680474	AMPL3680474	1	chr17	7565160	7565357	+	CTCCTGCCTCAGCCCCCTTAGTAGCTGGGATTACAGGCGTGGGCCACCACTGCCAGGCTAATTTTTGTATTTTTAGTAGAGATGGGATTTCGCTATGTTGGCCAGGCTGTCTTGAACTCCTGACCTCAGGTGATCCACCTGCCTTGGC
AMPL3680028	AMPL3680028	1	chr17	7565315	7565544	+	GAGAGAGAGAGACGGAGTCTCACTTTGTCGCCAGGGTGGAGTGCAGTGACAGGATCTCGGCTCATTGCAACCTCCACCTCCCGGGTTCAAGCAACTCTCCTGCCTCAGCCTCCAGAGTAGCTGGAACTACAGGCACGTGCCACCATGCCCAGCTAATTTTTTGTATCTTTAGTAGAGACG
AMPL5557937	AMPL5557937	1	chr17	7565519	7565739	+	GTCTCGATCTCCTGACCTCATGATCTGCCCGCCTCGGTCTCCCAAAGTGCTGGGATTAGAGGCGTGAGCCACCATGCCTGGCCCAAATCCAGTATTTATTTAAACAACTAGTGACACTTACTCGTTCCTATACATTTATGATAAATTTACCCAACTCACACACACACACAA
AMPL5557987	AMPL5557987	1	chr17	7565653	7565919	+	TTTATGATAAATTTACCCAACTCACACACACACACAATGAAAATTTGGGATTCTAATTGAAATTGCATTATATTATATTTATCTCGAGATAATTGATTTTTCTTATTTTTTTAGTTTTCCCATCTGAGAATCTATCATTTTCTTTGGATCTTGGCTTACGTCGTTAAATAAGGGTTTGTGGTCTTCTGCATACAGGCTCTGTGCCATTCCTTCTTTG
AMPL5557991	AMPL5557991	1	chr17	7565813	7565936	+	TCGTTAAATAAGGGTTTGTGGTCTTCTGCATACAGGCTCTGTGCCATTCCTTCTTTGTGTGTGCCATTCCTATT
AMPL5557982	AMPL5557982	1	chr17	7565983	7566257	+	ATCTTGGCTCACTGCAATCTCTGCCTCCTGGGTTCAAGTGATTCTTCTGCTTCGACCTCCCGAGTAGCTGGAATTACAGGCTTACACTACCATAGCTGGCTGATTTTTGTATTTTCAGTAGAGACAGGGTGTCACCATGTTGGCCAGGCTGATCTCAAACTTGACCTCAGATGATCCTCCTGCCTCAGCCTCCCAAAGTGCTGGGATTACAGGTGTGAGCCACCA
AMPL5558069	AMPL5558069	1	chr17	7566161	7566427	+	CCTGCCTCAGCCTCCCAAAGTGCTGGGATTACAGGTGTGAGCCACCATGCCCGGCCTTATTGTCATTATTTTGAATGGAATGTTTTCTTGTTGTCTAATTTTTCACAGTGCTTCTGCTGGAAGATAAAATTAATATTTTTCTACCTACTACTTATCTGCCTTACTAAATTCTGTTAATTCCATAATATTTCTGAGTTTTGGTATACTATCCTATAAT
AMPL5557993	AMPL5557993	1	chr17	7566326	7566592	+	AAATTCTGTTAATTCCATAATATTTCTGAGTTTTGGTATACTATCCTATAATCAAAAAGGCATATATGTGTGTGCATGTATGTACGTGTTTGTGTATATATATAATATATATAATATAATATAATATATATATAATTTCCAAACATCCACTCTAACCAGAAAGAGGTATATTTACTAGTGATTTTCTTCCTTTTTTGTTCCTCTTGAATGCACTAAA
AMPL5557965	AMPL5557965	1	chr17	7566546	7566825	+	AGAGTAGGCTGGGCACAGTGGCTCACTCCTGTAGTCTCAGTGCTTTGGGAGGCAGAGGCGGGTGGATCATGAGGTCAGGAGTTCGAGACCAGCTTGGCCAACATGGTGAAACCCTGTCTCTACTAAAAATACAAAAAATTAGCCGGGGGTGGTGGCAGGCACCTGTAATTCCAGGTATTCAAGAGGCTGAGGCAAGAGAATCGCTTGAATCCGGGAGGTGGAGGTTGCAG
AMPL5558067	AMPL5558067	1	chr17	7566728	7566965	+	GAGGCTGAGGCAAGAGAATCGCTTGAATCCGGGAGGTGGAGGTTGCAGAGAACAGAAACCACGCCACTGTACTCCAGCCTGGGCAACAGAGCGAGACTCCGTCTCAGAAAAAAGAAAAGAAAAGAAAAGAAAAAATAAAACCAGAGTAAGTCTATATCCCCACAGTTTTTAATTTAATTAATTAATTA
AMPL5558007	AMPL5558007	1	chr17	7567336	7567617	+	ATACTGTTCTTGATTATTTATTTATTTATTTTGAGATGGAGTCTTGCTCTGTCACCCAGGCTGGAGTGCAGTGGCACGATCTCGGCTCGCTGCAACCTCCGCCTTTCGGATTCAAGCAATTCTCCTGTCTCAGCCTCCTGAATAGCTAGGACTACAGGCGCGTGCCACCACACCCGCCTAATTTTTTGTATTTTTAGTAGAGACGGGGTTTCACCTTGTTAGCCAGGATGGT
AMPL5557973	AMPL5557973	1	chr17	7567581	7567856	+	CCTCGTGATCTGCCCGCCTCAGCCTCCCAAAGTGCTGGGATTACAGGCGTGAGCCTCCACACCCGGCCAGATTATCTATCTATCTATCTATCTATCTATCTATCTATCTATCTATCTATCTATCTATCTATCATCTATCTATCTCTCTATCTATCATCTATCTATCTCTCTATCTATCATCTATCTATCTATCTAGAGAGAGGTCTGGCTATGTTGACGAGGTGTT
AMPL5558027	AMPL5558027	1	chr17	7567666	7567904	+	ATCTATCTATCTATCTATCTATCTATCTATCTATCTATCTATCTATCATCTATCTATCTCTCTATCTATCATCTATCTATCTCTCTATCTATCATCTATCTATCTATCTAGAGAGAGGTCTGGCTATGTTGACGAGGTGTTCAACTCTTGGCCTGAAGCAATTCTCCTGCCTTGGCCTCACAAAATGTT
AMPL5558072	AMPL5558072	1	chr17	7567856	7568120	+	GGATTATAGGTGTGGCCACCTCTTTTTTTTTTTGAGACTGACTCTGGCTCTGTCGCCCAGGCTGGAGTGCAATGGTGTGATCTTTGCTCACTGCAACCTCCGCCTCCCAGGTTCAAGCAATTCTCCTGTCTCAGCCTTCCCAGTAGCTGGGATTATAGGTGCCCACCACCATGCCCAGCTAATTTTTTGTGTTTTTAGTAGAGGCAGGATTTCAC
AMPL5558036	AMPL5558036	1	chr17	7568078	7568285	+	AGCCAGGCTGGTCTCCACTCCTGACCTCAGGTGATCCACCCACCTTGGCCTCCAAAGTGTTGGGATTACAGGTGTGAGCCACTGCACCTGGCCCAGCTCTTGACCTTAATTGAAATTATCTTAATGTTTAACTTATTAGGAAAATTGGTATTCCATTA
AMPL5558032	AMPL5558032	1	chr17	7568190	7568429	+	AAATTATCTTAATGTTTAACTTATTAGGAAAATTGGTATTCCATTATCAGTCTATTACTGTGTTAAAGTGTTTTCTTTTTTAAGGAAATGGCTACTGAAATTTAATCAAATTCCTTTCAGTATCTGTTGATATGATAGATAATTTTTCTTTCTAAATTTAATATATTGAATTATGTTGATAGATTTTCTG
AMPL5558062	AMPL5558062	1	chr17	7568299	7568537	+	ATTCCTTTCAGTATCTGTTGATATGATAGATAATTTTTCTTTCTAAATTTAATATATTGAATTATGTTGATAGATTTTCTGCTATTAAAACCAACTTTGGGCTGGGCACGGTGGCTCACGCTTGTAATCACAGCACTTTGGGAGGCCAAGGTGGGCGAATCACCTGAGGTCAGGAGTTCGAGGCTAGCC
AMPL5557938	AMPL5557938	1	chr17	7569194	7569345	+	GCTGGGATTACAGGTAGGTATATTTTTCATTTTTAGGATGCATACCAGGTTCCTTTCTTTTCTTTTTAATGATGAAAGCATTTAAGGCTATTCAATCTCCTC
AMPL5558092	AMPL5558092	1	chr17	7569216	7569375	+	TTTTTCATTTTTAGGATGCATACCAGGTTCCTTTCTTTTCTTTTTAATGATGAAAGCATTTAAGGCTATTCAATCTCCTCAGAGTACGAATTTTAGATTTGGAGACCTCG
AMPL5558013	AMPL5558013	1	chr17	7569340	7569604	+	GGGGGAAATTTTTTTTTCTTCCATTTTTTTTTCTTTTTTGAGATGGAGTCTTGCTCTGTTGCCCAGGCTAGAGTGCAATGGCGCAATCTCGGCTCACTGCAACCCTCTGCCTCCTGGGTTCAAGCGATTCTCCTGCCTCAGCCTCCCGAGTAGCTGGGATTACAGGTGTGATCCACCGTGCCTGGCCGGAAATGTTTTCTAAATAAAAAAATAGA
AMPL5558041	AMPL5558041	1	chr17	7569548	7569667	+	AAATAGAACATATTGATTTAAGGTTGTGAATTACAAGTTTAGACTGAAGCCATGAGGAAATTGGGAGATT
AMPL5558088	AMPL5558088	1	chr17	7569605	7569870	+	AAATTGGGAGATTTGATTTCAGATCTCATTAGGATAAGGCCTGGGCTCTTTGAGTGGGAGGGTAGGGAACATGTCTGCCATAGGTTTCCAGGGCCTAGAACAGCTCCTGGCACAGGGTAAGGTACCAATGAGTACCTGCTTGACTGGATGGGACGGGAACTTGAACACGACCAGAGGGAAAGAAGTCACCAAGTAGGACCAGAGAGGTTAGAGTAT
AMPL5557976	AMPL5557976	1	chr17	7569660	7569888	+	GGGAGGGTAGGGAACATGTCTGCCATAGGTTTCCAGGGCCTAGAACAGCTCCTGGCACAGGGTAAGGTACCAATGAGTACCTGCTTGACTGGATGGGACGGGAACTTGAACACGACCAGAGGGAAAGAAGTCACCAAGTAGGACCAGAGAGGTTAGAGTATATAGTGTAGCAGAGCTGG
AMPL3506643	AMPL3506643	1	chr17	7569853	7570041	+	CTTTGTACTTCTTTTTTTTGTGTGTTTTGAGATGGAGCTTCACTGTTGTTGCCCAGGCTGGAGTGCAATGGCAGGATCTTGGCTCACTGCAACCTCCACCTCCCGGGTTCAAGCAATTCTCCTGCCTCAGCCTCCCAAG
AMPL3506622	AMPL3506622	1	chr17	7570174	7570456	+	TCCAGCAATCTATCAGCTCACAAAGAAGGGTTTGGCAGAGTCAGAATGGATCTGAAGCAGCACAGCAGAAATAAAAACAGAGCTAGGGACATAATCTAGGAAAAGGTTGGGATTGAAAGGGTGGAGGATGGTTGTCAAAAAGGGAGATTTTCTGTTTACTTGAGATCTGCAGAGTAGGTCCAAGTGTCCTCGTCGTAGGTGAACACACGTGCACACACACAAATGGTAACTGT
AMPL3506631	AMPL3506631	1	chr17	7570377	7570657	+	CACACGTGCACACACACAAATGGTAACTGTGTGTGATGATGGACGTGCTGATTAATTTGATTGTGGTAATGGTTTCACAATATACCCCCATATCAAATCATCACACTGCATACCTTGAATGTATGCAATTTTGGGGGATCAATTATGCCCCAATAAAGCCTAAAATAAAAAAAAATTAAAAAAAAAAAAAGGAAGCTCATCAAGGTGACCTGTCTACAGAGGCAAGGACAG
AMPL3506615	AMPL3506615	1	chr17	7570586	7570821	+	CTGTCTACAGAGGCAAGGACAGGGACTGAGCTTCAGGAGCTCTAGTTTGCCTGCTGGGTAGGGACAGATGTTTAAGTTAAAAGTCTCTGAAAGAGGCGGGTCTGGATCTCCTGGGGAGAGTGTTTGGCATTCCCTAGTAAGAAAGAGAAAAAAAAAAGGTGGTCTTGAGGTCAGGAAGGCTGGTGG
AMPL2213075	AMPL2213075	1	chr17	7570761	7571015	+	AAGGCTGGTGGCTTCATAGCTGTCTGGGATCCTTGGGGCAAGGCAAGGGGCTCCTGCTTGCACCTTCAGCCTGGTTGATGAGCTGACAGGCTGGTGGCCCCAGAAGCCCCCCTGGACAGTAGCACCCACTGGACCCTAACACCCATCTCCACCACCAGGGAGGAGGAAGGGCAAGCCATGTCTGACTGCCCCTTCAAGCACTGGC
AMPL2198169	AMPL2198169	1	chr17	7570901	7571166	+	ACCCATCTCCACCACCAGGGAGGAGGAAGGGCAAGCCATGTCTGACTGCCCCTTCAAGCACTGGCTCCAAGAGAGCAGTGGGTGATGGGGAAGAGCCTGCCTGCTCCCAGCCCCCCTCCCTGGGAGCCAGCAGCCCTGAGGAGCATGGGCAGGCAGTACTGAGCTCCTCAACCCGACTCTCCTCCCTATCCCAAGAAGCCCTTTGAAAGGTTTTCC
AMPL2194929	AMPL2194929	1	chr17	7571081	7571362	+	CCTCCCTATCCCAAGAAGCCCTTTGAAAGGTTTTCCTGGCAGAGTTTAAAGCTTCAATTCATTCAGCTACCTGGCATGAGGCCCAGGATGAGGGGATGCTGGGAAGGACCTAGCCCCACACCCCTACTCTTACCTTAGCTGCCCCCACTTTCCTGGGACCCTGGCTAGCAGGCCTCCCACTGGCCTCTCTCCATCCAGTAGCACCCACCCCTGTTCCCCTTGGGAACCCAGG
AMPL2192937	AMPL2192937	1	chr17	7571161	7571435	+	GCCCAGGATGAGGGGATGCTGGGAAGGACCTAGCCCCACACCCCTACTCTTACCTTAGCTGCCCCCACTTTCCTGGGACCCTGGCTAGCAGGCCTCCCACTGGCCTCTCTCCATCCAGTAGCACCCACCCCTGTTCCCCTTGGGAACCCAGGTATCCTGCCACTTTCTGATGGAGCAGATGGCCACCCTGGAGGCTCAGCCTTGCTAAATCAGACATTTAAATCC
AMPL2201701	AMPL2201701	1	chr17	7571378	7571657	+	TTAAATCCCGTAATCCTTGGTGAGAGGCTGCCGAGGGGGAAGCAGCCCAGTCCTAGAAGCAGGGGAGGGAGAGAACCTTGTGCCAGCCGTGGCCGGAGGGGAGGAGGGACGGTTGGTTCCTGAGTTATGAATGGAGCCACCCCCTCCCTTGTTGTCATGCAGCCCGCAGACTGACCCAGTCTCCAGCCTTTGTTCCCCTCCCGGAACCCGGGCACTGGGCCCCCCAGCCC
AMPL2181947	AMPL2181947	1	chr17	7571511	7571758	+	GAGCCACCCCCTCCCTTGTTGTCATGCAGCCCGCAGACTGACCCAGTCTCCAGCCTTTGTTCCCCTCCCGGAACCCGGGCACTGGGCCCCCCAGCCCACACTCATTGCAGACTCAGGTGGCTGCTTCCCAGCACCTCCTCACTCACCCCTGCACCTGCTGACCCCAGTAGCCTGCACTGGCGTTCACCCCTCAGACAC
AMPL2214667	AMPL2214667	1	chr17	7571680	7571879	+	GCCTGCACTGGCGTTCACCCCTCAGACACACAGGTGGCAGCAAAGTTTTATTGTAAAATAAGAGATCGATATAAAAATGGGATATAAAAAGGGAGAAGGAGGGGAAGGGTGGGGTGAAAATGCAGATGTGCTTGCAGAATGTAAAAGATG
AMPL2068575	AMPL2068575	1	chr17	7571815	7572086	+	AGAATGTAAAAGATGTTGACCCTTCCAGCTGGACGTGGTGGCTCACAATTGTAATCCCAGCACTCTGGGAGGCTGAGACAGGTGGATCGCCTGAGCCCAGGAGTTTGAGACCAGCCTGGGCAACACTGTGAGACCCCATCTCTACAAAACATGCAAAAGTTGGCTGGCCATGGTGGCATGAACCTGTGGTCCCAGCTACTCCGGAGGCTGAGGCAGGACTGC
AMPL2068577	AMPL2068577	1	chr17	7571977	7572243	+	GCTGGCCATGGTGGCATGAACCTGTGGTCCCAGCTACTCCGGAGGCTGAGGCAGGACTGCTCGAGCCGGGGAGGCAAAGGCTGCAGTAAGCCAAGATCACGCCACTCCACTCCAGCCTGGGCAACAAAGCGAGACCCAGTCTCAAAGAAAAAGAAAAAAAAAAAAAAAAAAGAAAAAAGAAATTGACCCTGAGCATAAAACAAGTCTTGGTGGATCC
AMPL2068589	AMPL2068589	1	chr17	7572182	7572443	+	CTTGGTGGATCCAGATCATCATATACAAGAGATGAAATCCTCCAGGGTGTGGGATGGGGTGAGATTTCCTTTTAGGTACTAAGGTTCACCAAGAGGTTGTCAGACAGGGTTTGGCTGGGCCAGCAGAGACTTGACAACTCCCTCTACCTAACCAGCTGCCCAACTGTAGAAACTACCAACCCACCGACCAACAGGGAGAGGGAACAAGCACC
AMPL2068636	AMPL2068636	1	chr17	7572363	7572637	+	CACCGACCAACAGGGAGAGGGAACAAGCACCCTCAAGGGGGTCAAGTTCTAGACCCCATGTAATAAAAGGTGGTTTCAAGGCCAGATGTACATTATTTCATTAACCCTCACAATGCACTCTGTGAGGTAGGTGCAAATGCCAGCATTTCACAGATATGGGCCTTGAAGTTAGAGAAAATTCAACAGTGAGGGACAGCTTCCCTGGTTAGTACGGTGAAGTGGGCC
AMPL2068610	AMPL2068610	1	chr17	7572558	7572730	+	GCTTCCCTGGTTAGTACGGTGAAGTGGGCCCCTACCTAGAATGTGGCTGATTGTAAACTAACCCTTAACTGCAAGAACATTTCTTACATCTCCCAAACATCCCTCACAGTAAAAACCTTAAAA
AMPL2068598	AMPL2068598	1	chr17	7572662	7572935	+	CACAGTAAAAACCTTAAAATCTAAGCTGGTATGTCCTACTCCCCATCCTCCTCCCCACAACAAAACACCAGTGCAGGCCAACTTGTTCAGTGGAGCCCCGGGACAAAGCAAATGGAAGTCCTGGGTGCTTCTGACGCACACCTATTGCAAGCAAGGGTTCAAAGACCCAAAACCCAAAATGGCAGGGGAGGGAGAGATGGGGGTGGGAGGCTGTCAGTGGGGAA
AMPL2149611	AMPL2149611	1	chr17	7572828	7573055	+	CCAAAACCCAAAATGGCAGGGGAGGGAGAGATGGGGGTGGGAGGCTGTCAGTGGGGAACAAGAAGTGGAGAATGTCAGTCTGAGTCAGGCCCTTCTGTCTTGAACATGAGTTTTTTATGGCGGGAGGTAGACTGACCCTTTTTGGACTTCAGGTGGCTGTAGGAGACAGAAGCAGGGA
AMPL2202334	AMPL2202334	1	chr17	7572942	7573213	+	TTATGGCGGGAGGTAGACTGACCCTTTTTGGACTTCAGGTGGCTGTAGGAGACAGAAGCAGGGAGGAGAGATGACATCACATGAGTGAGAGGGTCTGTGCCCCTTTTCCCTGACCAATGCTTTGAAGGGCCTAAGGCTGGGACAACGGGAATTCAAATCAAGATGGTGGCCACACCCCATGCAAATATGTTTACTGAGCACCTCAGAGTATTAGTGTGTATT
AMPL2196120	AMPL2196120	1	chr17	7573084	7573367	+	CAACGGGAATTCAAATCAAGATGGTGGCCACACCCCATGCAAATATGTTTACTGAGCACCTCAGAGTATTAGTGTGTATTAGTCTCGTAATCTTCCCTTACCCCATTTTACTTTATTTATCTTTTTTGAGACGGAGTTTCACTCTTGTTGCCCAGGCTGGAGTGTAATGGTGAGATCTCAGCTCACCGCAACCTCTGCCTCCCGGGTTCAAGCGATTCTCCTGCCTCAGCCTCC
AMPL2204440	AMPL2204440	1	chr17	7573471	7573753	+	GTGAGCCACTGCGCCCGGCCCCCTTACCCCATTTTATATATAAGGAAACTGAGTTTGACGGGGGTCACCTAGGACCTGCCGGTGCATGGCAGGGCTGAGTATATGACCTGAAACTCTGGCTGTATTCAGTATTACACAATTATTAGGCCCCTCCTTGAGACCCTCCAGCTCTGGGCTGGGAGTTGCGGAGAATGGCAAAGAAGTATCCACACTCGTCCCTGGGTTTGGATGTT
AMPL2202606	AMPL2202606	1	chr17	7573626	7573889	+	TGAGACCCTCCAGCTCTGGGCTGGGAGTTGCGGAGAATGGCAAAGAAGTATCCACACTCGTCCCTGGGTTTGGATGTTCTGTGGATACACTGAGGCAAGAATGTGGTTATAGGATTCAACCGGAGGAAGACTAAAAAAATGTCTGTGCAGGGCTGGGACCCAATGAGATGGGGTCAGCTGCCTTTGACCATGAAGGCAGGATGAGAATGGAATC
AMPL2194000	AMPL2194000	1	chr17	7573829	7574095	+	AGAATGGAATCCTATGGCTTTCCAACCTAGGAAGGCAGGGGAGTAGGGCCAGGAAGGGGCTGAGGTCACTCACCTGGAGTGAGCCCTGCTCCCCCCTGGCTCCTTCCCAGCCTGGGCATCCTTGAGTTCCAAGGCCTCATTCAGCTCTCGGAACATCTCGAAGCGCTCACGCCCACGGATCTGCAGCAACAGAGGAGGGGGAGAAGTAAGTATATAC
AMPL2182994	AMPL2182994	1	chr17	7574010	7574286	+	TGCAGCAACAGAGGAGGGGGAGAAGTAAGTATATACACAGTACCTGAGTTAAAAGATGGTTCAAGTTACAATTGTTTGACTTTATGACGGTACAAAAGCAACATGCATTTAGTAGAAACTGCACTTCAAGTACCTATACAGCTGACTTTTAAAAATATTTATTTATTTATTTTGAGATGGGGTCTCACTCTGTTGCCCAGGCGGGAGTGCAATGGTGCAATCTTGGC
AMPL2213743	AMPL2213743	1	chr17	7574502	7574626	+	TTCAGGCTGGACTCAAACTCTTGGGCTCAAGAGATCCTCCTGCCTTAGCCTCTCAAGTAACTGGGACTACATGTG
AMPL2195047	AMPL2195047	1	chr17	7574931	7575152	+	CCTGGCTCGACTGTGCCTCCTTTCATGCAACCATGCTGTTTCTCACTTTCAGTAACAATATTCAATAAATCACATGAGATATACAACATTTTATTACTATAAAAAGGGCTTTGTGTTAGATGACTTTGCCCAACTGTAGGGTAACTTAAATGCTCTGAACACGTTTCAAGTA
AMPL2209452	AMPL2209452	1	chr17	7575059	7575335	+	CCCAACTGTAGGGTAACTTAAATGCTCTGAACACGTTTCAAGTAGGCTAGGGCTGAGTGTGGTAGCTCATGCCTGTAACCCCAATACTTGGGGAGGCTGAGGTGGAAGGATTGATTGAGCCCAGGGGTTTGATACCAGCATGGGCAACGTAGCAAGACCTTGACTTCACAGAAAATAAAAAATTAGCTGGGTGTCGTGGCATGTGCCTGTAGTCCTAGCTACTTGGG
AMPL2193732	AMPL2193732	1	chr17	7575225	7575431	+	CACAGAAAATAAAAAATTAGCTGGGTGTCGTGGCATGTGCCTGTAGTCCTAGCTACTTGGGAGGGTGAAATCACCGGAGCCCAGGGAGGTCAAGGCTGCAGTGAGCTGAGATGGTGCCACTGCACTCTAGCCTGAGTGACAGAGTGAGACTCTGTCT
AMPL2209751	AMPL2209751	1	chr17	7575759	7576044	+	AGCAACTTGGGAGGCTGAGCTGGGAGGATGGATGGAGCCTGGGAGGTGGAGGCTGCAGTGAGCTGTGACTGCACTACTGCACTCTATCCAGCCTGGGTGACAGAGCAAGACCTTGTCTCAAAAAAGTAGGCTAGAGACCAGCCTGGGCAACATAGTGAGACTCTATCTATCTACAAAAAATTTTAAAAATTAGCTGGGTATGGTGGTGTATGCCTGTGGTCCTAGCTACTGGGGAG
AMPL2210709	AMPL2210709	1	chr17	7575932	7576159	+	CAAAAAATTTTAAAAATTAGCTGGGTATGGTGGTGTATGCCTGTGGTCCTAGCTACTGGGGAGGCAGAGTTAGGGGGATTGCTTGAGCCCAGGAGGGTATAATGAGCTATGATCACATCACTGTAATCCAGCCTGGGCAACAGAGCAAGATGCTGTCTCCATTAAAAATAAAATAAAA
AMPL2180719	AMPL2180719	1	chr17	7576467	7576742	+	AGATTAGGTGTATTAAATCCATTTTCAACTTACAATATTTTCAACTTACGACGAGTTTATCAGGAAGTAACACCATCGTAAGTCAAGTAGCATCTGTATCAGGCAAAGTCATAGAACCATTTTCATGCTCTCTTTAACAATTTTCTTTTTGAAAGCTGGTCTGGTCCTTTAAAATATATATTATGGTATAAGTTGGTGTTCTGAAGTTAGTTAGCTACAACCAGGA
AMPL2183043	AMPL2183043	1	chr17	7576568	7576839	+	GGCAAAGTCATAGAACCATTTTCATGCTCTCTTTAACAATTTTCTTTTTGAAAGCTGGTCTGGTCCTTTAAAATATATATTATGGTATAAGTTGGTGTTCTGAAGTTAGTTAGCTACAACCAGGAGCCATTGTCTTTGAGGCATCACTGCCCCCTGATGGCAAATGCCCCAATTGCAGGTAAAACAGTCAAGAAGAAAACGGCATTTTGAGTGTTAGACTGG
AMPL2112143	AMPL2112143	1	chr17	7576760	7577034	+	AAGAAAACGGCATTTTGAGTGTTAGACTGGAAACTTTCCACTTGATAAGAGGTCCCAAGACTTAGTACCTGAAGGGTGAAATATTCTCCATCCAGTGGTTTCTTCTTTGGCTGGGGAGAGGAGCTGGTGTTGTTGGGCAGTGCTAGGAAAGAGGCAAGGAAAGGTGATAAAAGTGAATCTGAGGCATAACTGCACCCTTGGTCTCCTCCACCGCTTCTTGTCCTG
AMPL2149291	AMPL2149291	1	chr17	7576947	7577220	+	AACTGCACCCTTGGTCTCCTCCACCGCTTCTTGTCCTGCTTGCTTACCTCGCTTAGTGCTCCCTGGGGGCAGCTCGTGGTGAGGCTCCCCTTTCTTGCGGAGATTCTCTTCCTCTGTGCGCCGGTCTCTCCCAGGACAGGCACAAACACGCACCTCAAAGCTGTTCCGTCCCAGTAGATTACCACTACTCAGGATAGGAAAAGAGAAGCAAGAGGCAGTAAGGA
AMPL2180781	AMPL2180781	1	chr17	7577130	7577404	+	ACTACTCAGGATAGGAAAAGAGAAGCAAGAGGCAGTAAGGAAATCAGGTCCTACCTGTCCCATTTAAAAAACCAGGCTCCATCTACTCCCAACCACCCTTGTCCTTTCTGGAGCCTAAGCTCCAGCTCCAGGTAGGTGGAGGAGAAGCCACAGGTTAAGAGGTCCCAAAGCCAGAGAAAAGAAAACTGAGTGGGAGCAGTAAGGAGATTCCCCGCCGGGGATGTG
AMPL2171116	AMPL2171116	1	chr17	7577331	7577604	+	AGGAGATTCCCCGCCGGGGATGTGATGAGAGGTGGATGGGTAGTAGTATGGAAGAAATCGGTAAGAGGTGGGCCCAGGGGTCAGAGGCAAGCAGAGGCTGGGGCACAGCAGGCCAGTGTGCAGGGTGGCAAGTGGCTCCTGACCTGGAGTCTTCCAGTGTGATGATGGTGAGGATGGGCCTCCGGTTCATGCCGCCCATGCAGGAACTGTTACACATGTAGTTG
AMPL2068592	AMPL2068592	1	chr17	7577462	7577689	+	GTGGCTCCTGACCTGGAGTCTTCCAGTGTGATGATGGTGAGGATGGGCCTCCGGTTCATGCCGCCCATGCAGGAACTGTTACACATGTAGTTGTAGTGGATGGTGGTACAGTCAGAGCCAACCTAGGAGATAACACAGGCCCAAGATGAGGCCAGTGCGCCTTGGGGAGACCTGTGGC
AMPL2204356	AMPL2204356	1	chr17	7577977	7578262	+	GTAAGCTTCAGTTTTTTCAACTGTGCAATAGTTAAACCCATTTACTTTGCACATCTCATGGGGTTATAGGGAGGTCAAATAAGCAGCAGGAGAAAGCCCCCCTACTGCTCACCTGGAGGGCCACTGACAACCACCCTTAACCCCTCCTCCCAGAGACCCCAGTTGCAAACCAGACCTCAGGCGGCTCATAGGGCACCACCACACTATGTCGAAAAGTGTTTCTGTCATCCAAATAC
AMPL2181891	AMPL2181891	1	chr17	7578116	7578400	+	ACCCCTCCTCCCAGAGACCCCAGTTGCAAACCAGACCTCAGGCGGCTCATAGGGCACCACCACACTATGTCGAAAAGTGTTTCTGTCATCCAAATACTCCACACGCAAATTTCCTTCCACTCGGATAAGATGCTGAGGAGGGGCCAGACCTAAGAGCAATCAGTGAGGAATCAGAGGCCTGGGGACCCTGGGCAACCAGCCCTGTCGTCTCTCCAGCCCCAGCTGCTCACCATCG
AMPL2149367	AMPL2149367	1	chr17	7578285	7578543	+	ATCAGAGGCCTGGGGACCCTGGGCAACCAGCCCTGTCGTCTCTCCAGCCCCAGCTGCTCACCATCGCTATCTGAGCAGCGCTCATGGTGGGGGCAGCGCCTCACAACCTCCGTCATGTGCTGTGACTGCTTGTAGATGGCCATGGCGCGGACGCGGGTGCCGGGCGGGGGTGTGGAATCAACCCACAGCTGCACAGGGCAGGTCTTGGC
AMPL2149342	AMPL2149342	1	chr17	7578473	7578715	+	CTGCACAGGGCAGGTCTTGGCCAGTTGGCAAAACATCTTGTTGAGGGCAGGGGAGTACTGTAGGAAGAGGAAGGAGACAGAGTTGAAAGTCAGGGCACAAGTGAACAGATAAAGCAACTGGAAGACGGCAGCAAAGAAACAAACATGCGTAAGCACCTCCTGCAACCCACTAGCGAGCTAGAGAGAGTTGGCG
AMPL2200116	AMPL2200116	1	chr17	7578951	7579226	+	AGAGTGCTGGGATTGCAGGTGTGAGCCACCAAGCCTGGTCAGGAGCTTATTTTCAAAAGCCAAGGAATACACGTGGATGAAGAAAAAGAAAAGTTCTGCATCCCCAGGAGAGATGCTGAGGGTGTGATGGGATGGATAAAAGCCCAAATTCAAGGGGGGAATATTCAACTTTGGGACAGGAGTCAGAGATCACACATTAAGTGGGTAAACTATAAAAAAACACTGA
AMPL2171103	AMPL2171103	1	chr17	7579133	7579391	+	TCAGAGATCACACATTAAGTGGGTAAACTATAAAAAAACACTGACAGGAAGCCAAAGGGTGAAGAGGAATCCCAAAGTTCCAAACAAAAGAAATGCAGGGGGATACGGCCAGGCATTGAAGTCTCATGGAAGCCAGCCCCTCAGGGCAACTGACCGTGCAAGTCACAGACTTGGCTGTCCCAGAATGCAAGAAGCCCAGACGGAAACCG
AMPL2148654	AMPL2148654	1	chr17	7579300	7579576	+	GACTTGGCTGTCCCAGAATGCAAGAAGCCCAGACGGAAACCGTAGCTGCCCTGGTAGGTTTTCTGGGAAGGGACAGAAGATGACAGGGGCCAGGAGGGGGCTGGTGCAGGGGCCGCCGGTGTAGGAGCTGCTGGTGCAGGGGCCACGGGGGGAGCAGCCTCTGGCATTCTGGGAGCTTCATCTGGACCTGGGTCTTCAGTGAACCATTGTTCAATATCGTCCGGGGA
AMPL2171109	AMPL2171109	1	chr17	7579504	7579780	+	CATTGTTCAATATCGTCCGGGGACAGCATCAAATCATCCATTGCTTGGGACGGCAAGGGGGACTGTAGATGGGTGAAAAGAGCAGTCAGAGGACCAGGTCCTCAGCCCCCCAGCCCCCCAGCCCTCCAGGTCCCCAGCCCTCCAGGTCCCCAGCCCAACCCTTGTCCTTACCAGAACGTTGTTTTCAGGAAGTCTGAAAGACAAGAGCAGAAAGTCAGTCCCATGGA
AMPL2171098	AMPL2171098	1	chr17	7579687	7579904	+	TTCAGGAAGTCTGAAAGACAAGAGCAGAAAGTCAGTCCCATGGAATTTTCGCTTCCCACAGGTCTCTGCTAGGGGGCTGGGGTTGGGGTGGGGGTGGTGGGCCTGCCCTTCCAATGGATCCACTCACAGTTTCCATAGGTCTGAAAATGTTTCCTGACTCAGAGGGGG
AMPL2199537	AMPL2199537	1	chr17	7579838	7580107	+	TCCTGACTCAGAGGGGGCTCGACGCTAGGATCTGACTGCGGCTCCTCCATGGCAGTGACCCGGAAGGCAGTCTGGCTGCTGCAAGAGGAAAAGTGGGGATCCAGCATGAGACACTTCCAACCCTGGGTCACCTGGGCCTGCAGAGAAGGAACCCCCTCCCCCAACACCATGCCAGTGTCTGAGACAGCTCGGCTTCCTGTGGAGCAGGAAAAGAATGGCT
AMPL2192643	AMPL2192643	1	chr17	7579970	7580255	+	TGGGCCTGCAGAGAAGGAACCCCCTCCCCCAACACCATGCCAGTGTCTGAGACAGCTCGGCTTCCTGTGGAGCAGGAAAAGAATGGCTGCTTCACATTCTCTCTTCCAATGTTTCACCACAACCCAAGCACTCCTGCCCCACCCCTCACCAGCCATGCACTTCTTTGAGGAAAAGACAATCAGAGAGGGACTTCCAACCTTCCCACCACTAAATCCCCAAGACTTCCTAAATGTGC
AMPL2193021	AMPL2193021	1	chr17	7580187	7580471	+	CAAGACTTCCTAAATGTGCACCCTATTCCCAACTCCCTTCCTGTATTTTTTTTTTTTTTTTGAGATGGAGTCTCTCTCTGTCACCTAGGCTGGAGCACAGTGGCATGATCTCAGCTCACTGCAACCTCTACCTTCCGGGTTCAAGCCATTCTCCTGCCTCAGTCTCCCGAGTAGCTGGGATTACAGGCGAGTACCACCACACCCAGCTAATTTTTGTATTTTTAGTAGAGACAGG
AMPL2192762	AMPL2192762	1	chr17	7580431	7580703	+	GTTGGCCAGGCTGGTCTCGAACTCCTTACTTCAGGTGATCGGCCCGCCTCAGCCTCCTAAAGTGCCAAGATTACAGGTGTGAGCTACCGTGCCCTGCTCCCACCTCCTGTTAACAAGGATATAGTCATTCTCAGCCTGCAATCTCTGTATGGGGAAGGACACCCCCTTGGCCCCCACCCTTCCCCACCTGATACACGGCTCCATTTCTTTGATTCCTTTCACT
AMPL2198456	AMPL2198456	1	chr17	7580643	7580874	+	TTCCTTTCACTGCAAAGCTTCTGGAAGAACAACTGTCTCACCGCTCACCTGCCCATTCTCTTCGGACACTCCTCAGCCCTGCATTACAAACCCCTCACGAATGGCCCGTCTCGGCTTCTTTAATCTCATCTCTTAACAACCACTCCCTCTTCCCCAAAAGCTCTAGCTAGACTGGCTGCCCT
AMPL2192396	AMPL2192396	1	chr17	7580809	7581081	+	CTAGACTGGCTGCCCTTCTCTGCTAATCAACTGGTGGTTCCTTGGCTAGCCAGGAACATGGGGGTAGGCTCCTTCCCGTGCAGACTTTAAGTCATCCTATTTTAATTCACATCACCTCATTTGCATTCTCATAGCACTTACATTGTCTGATACTTTTCCTTGTTTATTTTATCTGTTTCCTCTAATAGCATATACACTTCCTAAGGGCAGGGCAGTGATCTAT
AMPL2192133	AMPL2192133	1	chr17	7581011	7581277	+	AAGGGCAGGGCAGTGATCTATCTTGTTGTCTTGCTGACCAAAGTATTAGATCACAATGCCTTGCACCTGCTTGGGCTCAATAAATGTGAATAACACACAAGCCTGTTATATGAGAGGTTAAGAGAGCGAGAAAGAGCAAGGGGCAGCCCCTGTGTGGACCAGCATCTTGCACGAAGTTATGCAACTATCATCGCACCTTCTCCCAGACAAGCTTTCA
AMPL2214063	AMPL2214063	1	chr17	7581566	7581761	+	CTTTCTTTCTTTCTTTTTTCTTTTGAGGCAGGGTCTTGCTTTGTTGCCCAAGCTAGGGTACAGTGGTGCAATCATGGCTCACTACAGCCTCGGACTCCTGGGCTCAGTGATTCTCCTGCCTCAGCCTCCCAAGTAGCTGGGACCAC
AMPL2200389	AMPL2200389	1	chr17	7581909	7582183	+	TTAATTTTTTGTATTTTTAGTAGAGATGGGGTTTTGCCATGTTGGCCAGGCTGGTTTCGAACTCCTGACCTCAGGTGATCCTCCCGCCTCCGACTCCCAAAGTGCTGGGATTACAGGTGTGAGCCACTGCACCCGGCCAATTTTTGAGTTTTTTTGTAGAGGCAGGGTTTCACTATGTTGCCCAGGCAGGATGCTCTCTTTCTTTTTCTTTTTTTTTTTTTCAGG
AMPL2205559	AMPL2205559	1	chr17	7582107	7582285	+	TTTCTTTTTCTTTTTTTTTTTTTCAGGGATGCTCTCTTTCTTTATGCCAAATTTGTCATCAGATTTGCTAAGAAACATGCCTACTGTAAGTGTTTGTTACACTTTTCTGTTTTTTTTTTTTTTTGAGAC
AMPL2197428	AMPL2197428	1	chr17	7582520	7582687	+	TTGTTTGCACTGACAAAACATCCCCTACCAAACAGCTCCTTTAATGGCAGGCTCTTTTCTTTTTTTATTTTATTTTATTTTATTTTATTTTATTTTATTTTATTTTGAGACGGAGTCT
AMPL2208389	AMPL2208389	1	chr17	7582913	7583145	+	TACTCTGTGTATTATGGGAAATGTAGAGTTGAGGAAAGTGCTGGGCACACAGTAAGAGCTCAACAAAGGTTAGCTCTTTCTGCAATTGTTCTATTTCACTTGTTCTATATTATTATTCTAGAGAGAACTGTGTGATTGTTAGTGCGGATCTGTGGTACTGCTCCCACCCCCACTCCATTAATG
AMPL2210355	AMPL2210355	1	chr17	7583057	7583259	+	CGGATCTGTGGTACTGCTCCCACCCCCACTCCATTAATGCAAGTACACCTCCTTCAGGGATCTATTCAGTCAACAGGCCAGGAGGTGCTGTCCTGAAATGGGGGGCCCAAAGTCTCAATCCCACTTGGAGGGACACAGGTCTACAGACAGGTC
AMPL2206194	AMPL2206194	1	chr17	7583134	7583354	+	CCAGGAGGTGCTGTCCTGAAATGGGGGGCCCAAAGTCTCAATCCCACTTGGAGGGACACAGGTCTACAGACAGGTCTCCCTGTCTTTATCTCTCAAATCTTCAGTAGCAACTAAAATCTCCGTGTTTTTCAGAGCAGGACCTTCCCAGGGGTACCAGCATCAGTGGGCCAG
AMPL2215454	AMPL2215454	1	chr17	7583257	7583484	+	GTTTTTCAGAGCAGGACCTTCCCAGGGGTACCAGCATCAGTGGGCCAGGATACAAATGTGCCAGGCTGAACTAGGCCTTCCAAATGGCCAGGGAGCCAAGAGAAATGCAGGTGCCCTTGGCTGGGTGGGAAGGCAATGAGATCAACTGAGACCCCAAACAGGGGCAGGCCTGACCAGA
AMPL2196500	AMPL2196500	1	chr17	7583344	7583600	+	CCAGGGAGCCAAGAGAAATGCAGGTGCCCTTGGCTGGGTGGGAAGGCAATGAGATCAACTGAGACCCCAAACAGGGGCAGGCCTGACCAGAATCTTAACAGTGGCTGCTGGTATCAGTCTTGAAGGCCTATATGTCCAGTGATTCCCTAAACAATATAGTACAAGTACTTACATACATACTTGCATGTACATTAGCATTTTCATTGT
AMPL2201681	AMPL2201681	1	chr17	7583479	7583746	+	CCAGTGATTCCCTAAACAATATAGTACAAGTACTTACATACATACTTGCATGTACATTAGCATTTTCATTGTATGGGGGTAATGTAAGTAATCTAGAGATAATTTAAACTATATGGGAGGATATGTGTAGGTTAAATCCAAATACTATACCGTCTTATATATGGGACTTAGACATCTGTGGGTTTGGTGTGTGAGGAGTCCCAGAACCAAGCCCCTAC
AMPL2213190	AMPL2213190	1	chr17	7583611	7583808	+	TAAATCCAAATACTATACCGTCTTATATATGGGACTTAGACATCTGTGGGTTTGGTGTGTGAGGAGTCCCAGAACCAAGCCCCTACAGATAGAGGGATAACTATATTGCCCTGTAACCTGCAACCCTGCTATATTTATTTATTAGTTT
AMPL2207346	AMPL2207346	1	chr17	7583736	7583912	+	CTGCTATATTTATTTATTAGTTTTGGTAGCTTTTTATGGATTTTCCATTAGGACTTTTTTTTTTTTTTGAGATAGAGTTTCACTCTTTTTTTTTTTTTTTGAGACGGAATCTCGCTCTGTTGCCCGG
AMPL2215404	AMPL2215404	1	chr17	7583866	7584154	+	GGTGTGCAATGGCATGATCTCAGCTCACTGCAACCTCCACCTCCTGGGTTCAAGCAATTCTTCTGTCTCAGCCTCCCAAGTAGCTGGGATTACAGGCGCCCACCACTACACCCAGCTAATTCTTGTATTTTTAGTAGAGACGGGGTTTCACCATGTTAGGTTGGTCTCAAACTCCTGACCTCAGGTGATCGGCCTGCCTCAGCCTCCCGAAGTGCTGGGATTACAGGCGTAAGCCACCA
AMPL2194482	AMPL2194482	1	chr17	7584425	7584698	+	TTTATTTCTTCCTTTCTAATCGTTATTTTTTTTCTTTCCTTTTTTTTTTTTTTTTTTGACATGGAATTTTGCTCTTGTCGCCTAGGCTGGAGTGCAATGGGACAATCTCGGCTCACTGCAACCTCTGCCTCCTGGGTTCAAGTGATTCTCCTGCCTCTGCCTCCTGAGTAGCTGGGACTACAGGCGTTCACCACTACCCCTGGCTAATTCTTTTTTTTTTGAGA
AMPL2200309	AMPL2200309	1	chr17	7584942	7585111	+	TTTTTTAATATTTTAATAGAGACGAGGTTTCACCATCTTTGTCAGGCTGGTCTCCAACTCCAGACCTCAGGTGATCTGCCCACCTCGGCCTCCCAAAGTGCTGGGATTATAGGCGTGAGA
AMPL2197052	AMPL2197052	1	chr17	7585397	7585525	+	TTTTTCTTGCCTGGTTAAAACCTCCAGTATGGTATCAACGTTGTGAGAGTCAAATCCTTTTCTAGTTCCTGATCTTAGA
AMPL2191588	AMPL2191588	1	chr17	7585582	7585859	+	AAGCTCCGCCTCCCGGGTTCACGCCATTCTCTCGCCTCAGCCTCCCGAGTAGCTGGGACTATAGGCGCCCGCCACCATGCCCGGCTAATTTTTTGTTTTTGTATTTTTAGTAGAGACGGGGTTTCAGCATGCTAGTCAGGACAGTCTCGATCTCCTGACCTCGTGATCCGCCCGCCTAGGCCTCCCAAAGTGCTGGCATTACAGGCGTGAGCCACCGCGCCCGGCAGC
AMPL2196083	AMPL2196083	1	chr17	7585726	7585964	+	TCTCGATCTCCTGACCTCGTGATCCGCCCGCCTAGGCCTCCCAAAGTGCTGGCATTACAGGCGTGAGCCACCGCGCCCGGCAGCACTGAGTTTTCTACCATTATGTATGCTGCTAGTGGAACTCCGACTGTGGACGCCCTGTTATCAAACTAGGTTAAGTTTCCTTTCCCTAGTTTGCTAGGAGGTTGG
AMPL2194572	AMPL2194572	1	chr17	7585853	7586094	+	CTGTGGACGCCCTGTTATCAAACTAGGTTAAGTTTCCTTTCCCTAGTTTGCTAGGAGGTTGGTTGGTTTGTAATCATGCATATGTGTTGAATATCATTAACTGCTTTTGCTACATCTGTTGAAATGATCATAGGGTTTTTATGTTTCCCTTTGTTAATGTGGTGAATTACACAGACTGATTTTTTTCCCCCC
AMPL2212189	AMPL2212189	1	chr17	7585974	7586233	+	AAATGATCATAGGGTTTTTATGTTTCCCTTTGTTAATGTGGTGAATTACACAGACTGATTTTTTTCCCCCCAGTAAAGACCAGTCTGACTATGTTGCCCAGGCTGGTCTTGAAATCCTGGGCTCAAGAGATCTTCCTGCCTCAGCCTCCTAAAATGTTGGGATTACAGGCCTGAGCTACTGCACCAGGCCAATTTTTGAATGTTGAATCA
AMPL2213028	AMPL2213028	1	chr17	7586712	7586962	+	ACGGGGTTTCACCATGTTGGTCAGGCTGGTCTCAAACTCCTGACCTCAAGTGATCTGCCTGCCTCAGCCTCCCAAAGTGCTGGGATTACAGGCGTGAGCCACCGCGACTGGCCTATTTATCCTTTTTTCTATATTACCAGGTTTGGTTTGCTAAAATTGGTTAGCTGTTGCATGTCTATGCTAACAGGAATATTGGTCTAT
AMPL2213229	AMPL2213229	1	chr17	7586873	7587019	+	TAGCTGTTGCATGTCTATGCTAACAGGAATATTGGTCTATATTTTCTTTTCTTATAATGTCCTTGTTTGGTTTTGGTACCAGGATTATGCTGGCTTC
AMPL2214215	AMPL2214215	1	chr17	7587260	7587516	+	TACCAAAGTGCTGAGATTACAGGTATGAGCCACCGCGCCCAGTCTGTTCCTCTGTTTTCTGAAGAGTTTGTGTAAGATGGGTACTGTTTCTTCCTCCAACGTTTAAAGAGAGCAGAGAACAGAGGAGATAAATAGAAAATAGCACTAAGAGGTCAGGCATGGTGGCTCACACCTGTAATCCCAGCACTTTGGGAGGCCGAGATGGGA
AMPL2192662	AMPL2192662	1	chr17	7587356	7587633	+	CAACGTTTAAAGAGAGCAGAGAACAGAGGAGATAAATAGAAAATAGCACTAAGAGGTCAGGCATGGTGGCTCACACCTGTAATCCCAGCACTTTGGGAGGCCGAGATGGGATGAAAGCTTGAGGCCAGCAGTTTGAGACCAGCCTGGGCAACATAGTGAGATCCTGTCAATACAAAAAAATAAAATAGTTAGCTGGGTGTGGTGGAGTAATCCCAGCTACTCGTGAGG
AMPL2211989	AMPL2211989	1	chr17	7587567	7587844	+	CCCAGCTACTCGTGAGGCTGCTAGAGGACTGCTTGAGCCCAGGGGTTCGAGGCTGCAGTAAGCCTTGATTGTGCCATTGTACTCTAGCCTGGGCAACAGTGTGAGTCCCTGTCTCAAAAATTAACAAAGAAAAAAAGAAAATAGCACTAAAATGGTAGCCCTATACTCCAACTGTAAAATAATTAAAATTAAAAGCATTCAGTAGAGAAAGGAAGCCTATTTCAACAA
AMPL2196448	AMPL2196448	1	chr17	7587783	7588050	+	CTATTTCAACAAGTGGAGACAGAATAACTGGATTTCCATACAGGAAAGATACCAGAGACTGACTCCTACACCTCACACCATAAACAATTAATTTTAAGAATTAATTAATGGCTCAAGGACCTTACTGTAAAACTTACAACCATAAAGGTCCTAAAAGAAAATGTAAGATAATATCTTCATGACCCTGGGGTTAAAAAAAAAAAAAAAGATGTCCTAAA
AMPL2214091	AMPL2214091	1	chr17	7587936	7588205	+	AAAGAAAATGTAAGATAATATCTTCATGACCCTGGGGTTAAAAAAAAAAAAAAAGATGTCCTAAACAGGACAAGGCAAATACTGAACATAAAAAAGATAAATCCACTCCTCTTAAGATACTGTAAACTCTGTAAAGCAAACAAATAGGCAAGCAACAGATCAGAAGAAAACATTCACGACACATGGATCTGATAAAGGACTTGTATCCAGAATGTATAAA
AMPL2200744	AMPL2200744	1	chr17	7588116	7588391	+	ACATGGATCTGATAAAGGACTTGTATCCAGAATGTATAAAGCAGTCCCACAACTGAACAATAAAAACAAACAAAAAACCAAAATAACAGGTAAAAGACTCGAAGAGCTACTTTACAAACAAAATACGAATGGCCAATAGGCACATGAAAAAATGCTGAACATCCTTAGTCAATAGAGAACTGTAAATTACAACCACAAGGATATACCACATTAGAAAGACTGACAA
AMPL2198297	AMPL2198297	1	chr17	7588317	7588556	+	TATACCACATTAGAAAGACTGACAATACCTAATGTCCGGAAGGCTGTGGCACAACCATAATAACTCCCATACCTTGCTAGTTGGAGTGTAAAATGGTACAACCGCTCTGGAAAACTCAGAGCTTCTGAAAAAGTTCAAAATACAGCTACTTTTTACTTCCAAACTCGCAATTCCCCTCCTAAGTATTTCT
AMPL2198503	AMPL2198503	1	chr17	7588492	7588765	+	CTCCTAAGTATTTCTCCAAGAAACACGAAAACATATGATCACAAAAAGAATTGTACAAGAATGTTTATAGCAGCTTTATTTCATAACCGCAAATGGGAAACAACTCAAAAGGCCATCAAAAGGACGGATATACAATCGATGGACTATACTAAATGAAAAGGAGCAAAATACTGATATATACAACATGAACGAATGTCAGACAGTACATTGAAGGACAGAAGCCC
AMPL2202605	AMPL2202605	1	chr17	7588735	7589016	+	TGTATGATTCCCCCCTTTTTTTTGAGACGGAGTTTCGTTCTTGTCGCCCAGGCTGGAGTGTAGTGGCACGATCTTGGCTCACTGCAACCTCTGCCTCCCGGGTTCAAGCGATTCTCCTGCCTCACCCTCCCGAATAGCTGGGATTACAGGCACCCACCACGCCCAGCTAATTTTTGTATTTTTTAGTAGAGACGGGGATTCACCACGTTGGCCACGCTGGTCTGGAACTCCT
AMPL2205333	AMPL2205333	1	chr17	7589040	7589321	+	CTATATGAAGTTCTCCAACAGGCAAAATGGTTATGGAGATCAAAATAAAGGTGGGGTCGGGAATCGACTGGGAAGAGACGTGATGAAACGTTTCTGGGACGATGAAAAGGGTCTGTGACTTGGTAGGCATCACGGAGCGGTTAGGGGCCAAAACTCATCTTCCTGTGCACTTGCTGTGTGCACTGGCGCTGTGTGTAAATGCCACCTCGATTTAGGAAAAAGATGACGTAAG
AMPL2200657	AMPL2200657	1	chr17	7589257	7589526	+	AAAAGATGACGTAAGTACGGCACAAAGTGGCCGGTACGCGGCAGGTGCATGGGAAGAAACTGCGGAATGAAACAACCGCGAGCTAAGAGATGGGGCAGCGGGAGAAATGAATTCGAGTTCCGCCTCCTACCAGGAAGAACCGGCTCGGGCCGGAGGGCTGCACGGAGGACCACACGGACGCCTGCGGGCCCGCCCCTTCCGCTTCACGACGTTCAGCCTG
AMPL2197496	AMPL2197496	1	chr17	7589379	7589654	+	CCTCCTACCAGGAAGAACCGGCTCGGGCCGGAGGGCTGCACGGAGGACCACACGGACGCCTGCGGGCCCGCCCCTTCCGCTTCACGACGTTCAGCCTGCGTCTGGAACTGGAATGGCCTAGCCCAAAGCTAGATAACAGGTAGATTGTTTTTCCGACAAATTATCAAACGACCCATCATTGCACTCTTTCAAAATTTGATTCTCAGACGTACCCATTCTTTTTTTT
AMPL2212580	AMPL2212580	1	chr17	7589573	7589845	+	TTTGATTCTCAGACGTACCCATTCTTTTTTTTTTTCCTCCGGGAAGATGAGATATACTCATTCTTGAAAATACCTCCGGGCTTGCCTTCTGCACACTTCTTTCCCTCCCTGTCTCACGCCATGGTAGCGTCCGCCTAGGTTGCAGGCGACCCGCGGGGTGGGGCACACCATTCAAAGAAGGGGAGGGATTGAGGTTTGCATCAAAACAAATACCCCTGCCTTT
AMPL2194504	AMPL2194504	1	chr17	7589785	7590029	+	CCCCTGCCTTTGCAAAGGCCATAACTAAGTAATCCAGAAAAAGAAATGCAGGCGGAGAATAGCAGCCTCCCTCTGCCAAGTAAGAGGAACCGGCCTAAAGGACATTTTCTCTCTCTCTCCTCCCCTCTCATCGGGTGAATAGTGAGCTGCTCCGGCAAAAAGAAACCGGAAATGCTGCTGCAAGAGGCAGAAATG
AMPL2212697	AMPL2212697	1	chr17	7589883	7590149	+	AGGACATTTTCTCTCTCTCTCCTCCCCTCTCATCGGGTGAATAGTGAGCTGCTCCGGCAAAAAGAAACCGGAAATGCTGCTGCAAGAGGCAGAAATGTAAATGTGGAGCCAAACAATAACAGGGCTGCCGGGCCTCTCAGATTGCGACGGTCCTCCTCGGCCTGGCGGGCAAACCCCTGGTTTAGCACTTCTCACTTCCACGACTGACAGCCTTCAA
AMPL2196241	AMPL2196241	1	chr17	7590076	7590349	+	ACTTCCACGACTGACAGCCTTCAATTGGATTTTCTCCATCTAGCGGAGCCGGGGGCTGCCTGGAAAGATCGCTCCAGGAAGGACAAAGGTCCGGAAGTTGTGGGACCTTAGCAGCTTGGGCTCCCCGGATCACCCCCAAATGATCATTTCGGAATGGAGCCCCAGTTTTCACTAGGATGCCATGGGCTCTAAAATATACAGCTATGAGTTCTCAATGTTTCGAG
AMPL2195068	AMPL2195068	1	chr17	7590280	7590554	+	TGAGTTCTCAATGTTTCGAGATCCAAAAGTCTCAGACCTCAATGCTTTGTGCATCTTTTATTTCAGGGATTCCCTACGCCCAGCACCGGGTGGATGTGCAAAGAAGTACGCTTTAGGCCGGCTCAAGGTTCCCCAAAGCTCCACTCCTCTGCCTAGGCGTTCAACTTTGAGTTCGGATGGTCCTAACATCCCCATCATCTACACCCAGGTCTCCCAACAATGCAA
AMPL2182363	AMPL2182363	1	chr17	7590459	7590711	+	GTCCTAACATCCCCATCATCTACACCCAGGTCTCCCAACAATGCAACTCCTATGATGATCCCTCTAGCCAAGCTTCCATCCCACTCACCCCCAAACTCGCTAAGTCCCCACTGCCCCACCCCCAGCCCCAGCGATTTTCCCGAGCTGAAAATACACGGAGCCGAGAGCCCGTGACTCAGAGAGGACTCATCAAGTTCAGTCAG
AMPL2148677	AMPL2148677	1	chr17	7590655	7590922	+	CAGTCAGGAGCTTACCCAATCCAGGGAAGCGTGTCACCGTCGTGGAAAGCACGCTCCCAGCCCGAACGCAAAGTGTCCCCGGAGCCCAGCAGCTACCTGCTCCCTGGACGGTGGCTCTAGACTTTTGAGAAGCTCAAAACTTTTAGCGCCAGTCTTGAGCACATGGGAGGGGAAAACCCCAATCCCATCAACCCCTGCGAGGCTCCTGGCACAAAGCT
AMPL2039482	AMPL2039482	1	chr17	41197578	41197852	+	TGAAGAGTGAGAGGAGCTCCCAGGGCCTGGAAAGGCCACTTTGTAAGCTCATTCTTGGGGTCCTGTGGCTCTGTACCTGTGGCTGGCTGCAGTCAGTAGTGGCTGTGGGGGATCTGGGGTATCAGGTAGGTGTCCAGCTCCTGGCACTGGTAGAGTGCTACACTGTCCAACACCCACTCTCGGGTCACCACAGGTGCCTCACACATCTGCCCAATTGCTGGAGAC
AMPL2033050	AMPL2033050	1	chr17	41197752	41197920	+	CACTCTCGGGTCACCACAGGTGCCTCACACATCTGCCCAATTGCTGGAGACAGAGAACACAAGCAGAGATTAGTGTCAATTCATTCTCCTGGACTAGGCTCTAATCAATCGACTCCAGG
AMPL2038895	AMPL2038895	1	chr17	41199515	41199782	+	TCATTCAACAAATATTTAAAATGTGCCAAGAACTGTGCTACTCAAGCACCAGGTAATGAGTGATAAACCAAACCCATGCAAAAGGACCCCATATAGCACAGGTACATGCAGGCACCTTACCATGGAAGCCATTGTCCTCTGTCCAGGCATCTGGCTGCACAACCACAATTGGGTGGACACCCTGGATCCCCAGGAAGGAAAGAGCATTCAAAGTGTCA
AMPL2029125	AMPL2029125	1	chr17	41201026	41201302	+	GGCATCCATAGGGACTGACAGGTGCCAGTCTTGCTCACAGGAGAGAATATTGTGTCCTCCCTCTCTGACAGGGCACCCAATACTTACTGTGCCAAGGGTGAATGATGAAAGCTCCTTCACCACAGAAGCACCACACAGCTGTACCATCCATTCCAGTTGATCTAAAATGGACATTTAGATGTAAAATCACTGCAGTAATCTGCATACTTAACCCAGGCCCTCTACCC
AMPL2029083	AMPL2029083	1	chr17	41203001	41203269	+	ACTATGTAAGACAAAGGCTGGTGCTGGAACTCTGGGGTTCTCCCAGGCTCTTACCTGTGGGCATGTTGGTGAAGGGCCCATAGCAACAGATTTCTAGCCCCCTGAAGATCTGGAAGAAGAGAGGAAGAGAGAGGGACAGGGGAATGGAGAGAAGGAAAATCTAGTTATAAAAGAATATTGGCTTTTATTCAAAAAACAGACTTTCAAAAAGGAAGAGCT
AMPL2037539	AMPL2037539	1	chr17	41208978	41209251	+	GCAAAGGGGAGTGGAATACAGAGTGGTGGGGTGAGATTTTTGTCAACTTGAGGGAGGGAGCTTTACCTTTCTGTCCTGGGATTCTCTTGCTCGCTTTGGACCTTGGTGGTTTCTTCCATTGACCACATCTCCTCTGACTTCAAAATCATGCTGAAAGAAACCAAACACAACCCATCAGGATAAGAGAAAGAGAAGCTTCCTTCAATGGAAGTGGAGCAGACACG
AMPL2029100	AMPL2029100	1	chr17	41215201	41215477	+	TCATTATCATGGAAAATTTGTGCATTGTTAAGGAAAGTGGTGCATTGATGGAAGGAAGCAAATACATTTTTAACTATATGACTGAATGAATATCTCTGGTTAGTTTGTAACATCAAGTACTTACCTCATTCAGCATTTTTCTTTCTTTAATAGACTGGGTCACCCCTAAAGAGATCATAGAAAAGACAGGTTACATACAGCAGAAGAACGTGCTCTTTTCACGGAGA
AMPL2029080	AMPL2029080	1	chr17	41215779	41216052	+	GCAAAAACCTTAGGTGTTAAACGTTAGGTGTAAAAATGCAATTCTGAGGTGTTAAAGGGAGGAGGGGAGAAATAGTATTATACTTACAGAAATAGCTAACTACCCATTTTCCTCCCGCAATTCCTAGAAAATATTTCAGTGTCCGTTCACACACAAACTCAGCATCTGCAGAATGAAAAACACTCAAAGGATTAGAAGTTGAAAACAAAATCAGGAAGTGCTGT
AMPL2029060	AMPL2029060	1	chr17	41219570	41219775	+	CAAGGTATTCTGTAAAGGTTCTTGGTATACCTGTTTTCATAACAACATGAGTAGTCTCTTCAGTAATTAGATTAGTTAAAGTGATGTGGTGTTTTCTGGCAAACTTGTACACGAGCATCTGAAATTAAATCAAATATTCCATTATCATGAGTTACC
AMPL2029110	AMPL2029110	1	chr17	41222890	41223157	+	CATTAGGGAGATACATATGGATACACTCACAAATTCTTCTGGGGTCAGGCCAGACACCACCATGGACATTCTTTTGTTGACCCTTTCTGTTGAAGCTGTCAATTCTGGCTTCTCCCTGCTCACACTTTCTTCCATTGCATTATACCCAGCAGTATCAGTAGTATGAGCAGCAGCTGGACTCTGGGCAGATTCTGCAACTTTCAATTGGGGAACTTTCA
AMPL2029062	AMPL2029062	1	chr17	41223051	41223320	+	TATGAGCAGCAGCTGGACTCTGGGCAGATTCTGCAACTTTCAATTGGGGAACTTTCAATGCAGAGGTTGAAGATGGTATGTTGCCAACACGAGCTGACTCTGGGGCTCTGTCTTCAGAAGGATCAGATTCAGGGTCATCAGAGAAGAGGCTGATTCCAGATTCCAGGTAAGGGGTTCCCTCTGAAAGGAATGGGAGAAGTTTAATTTACACAACGATGAA
AMPL2047579	AMPL2047579	1	chr17	41226197	41226466	+	AATTAAGTATAACAAAAGTGTCCATGATAGACTAGTACATCTAAAAGTTGGTTAACCAGAATATCTTTATGTAGGATTCAGAGTAAAATCAAAGTGTTTGTTCCAATACAGCAGATGAAATATTACCTAGATCTTGCCTTGGCAAGTAAGATGTTTCCGTCAAATCGTGTGGCCCAGACTCTTCCAGCTGTTGCTCCTCCACATCAACAACCTTAATGAG
AMPL2036894	AMPL2036894	1	chr17	41226314	41226590	+	AAATATTACCTAGATCTTGCCTTGGCAAGTAAGATGTTTCCGTCAAATCGTGTGGCCCAGACTCTTCCAGCTGTTGCTCCTCCACATCAACAACCTTAATGAGCTCCTCTTGAGATGGGTAGTTTCTATTCTGAAGACTCCCAGAGCAACTGTGCATGTACCACCTATCATCTAATGATGGGCATTTAGAAGGGGATGACCTAGAAAGATAAATGGAAGGAGAAAAC
AMPL2031120	AMPL2031120	1	chr17	41228375	41228607	+	GTATGCAAAAAACTGGAGAAAGTATGGTGAAAAAAATTAACAATCAGAGTTCAATATAAATAAAGATGTCAGATACCACAGCATCTTTACATTGATGTTTCTTACCTTTCCACTCCTGGTTCTTTATTTTTACTGGTAGAACTATCTGCAGACACCTCAAACTTGTCAGCAGAAAGGCCTTCT
AMPL2033733	AMPL2033733	1	chr17	41228529	41228797	+	CCTCAAACTTGTCAGCAGAAAGGCCTTCTGGATTCTGGCTTATAGGGTATTCACTACTTTTCTGTGAAGTTAATACTGCTTTAAATGGAATGAGAAAACAAATCTACTTTACTGCTTTGTTCTGATAGTGATAATTCAGGTTAGAATACTGATTTTTTTCAAAAGCATCAATCTATGATACACAAATTGGTTTTTAAACAAGTATATCAGGCAGAATTT
AMPL2040209	AMPL2040209	1	chr17	41231289	41231563	+	CCAAAATGACGAACACAAAGGGAAAGAGGAGAGGCACCTGATATATGTTCTCTAGGCCTTTTAGAAAACATGGAGTTGTTCCTTTGGCCATGTATATGCGAATCTGTAAGAAAGGTGAAATTGTAGACATCAAGGGAACGGGTACTGTTCAAAAAGGAATGCCCCACAAGTGTTACCATGGCAAAACTGGAAAAGTCTACAACGTGACCCAGCATGCTGTTGGCA
AMPL2040292	AMPL2040292	1	chr17	41234336	41234609	+	AGATAAAGGGGAAGGAAAGAATTTTGCTTAAGATATCAGTGTTTGGCCAACAATACACACCTTTTTCTGATGTGCTTTGTTCTGGATTTCGCAGGTCCTCAAGGGCAGAAGAGTCACTTATGATGGAAGGGTAGCTGTTAGAAGGCTGGCTCCCATGCTGTTCTAACACAGCTTCTAGTTCAGCCATTTCCTGCTGGAGCTTTATCAGGTTATGTTGCATGGTA
AMPL2030937	AMPL2030937	1	chr17	41234433	41234706	+	CTCAAGGGCAGAAGAGTCACTTATGATGGAAGGGTAGCTGTTAGAAGGCTGGCTCCCATGCTGTTCTAACACAGCTTCTAGTTCAGCCATTTCCTGCTGGAGCTTTATCAGGTTATGTTGCATGGTATCCCTCTGCTTCAAAAACGATAAATGGCACCAAGAAAATGAAATACTTTGAGAAGCTTTCCATTAAATGAAAATATATCATACAAATTAATTTTAGC
AMPL1987858	AMPL1987858	1	chr17	41242875	41243148	+	ATACTACTGAATGCAAAGGACACCACACACACGCATGTGCACACACACACACGCTTTTTACCTGAGTGGTTAAAATGTCACTCTGAGAGGATAGCCCTGAGCAGTCTTCAGAGACGCTTGTTTCACTCTCACACCCAGATGCTGCTTCACCTTAAATAACAAAAACAGAGGTTCAGATGTAAAAGCAGACTATAAACGCTGCAACTTGCTGTGTCTTTTTCTTC
AMPL2029082	AMPL2029082	1	chr17	41243378	41243652	+	TCACTTCTATAAATAGACTGGGGCAAACACAAAAACCTGGTTCCAATACCTAAGTTTGAATCCATGCTTTGCTCTTCTTGATTATTTTCTTCCAAGCCCGTTCCTCTTTCTTCATCATCTGAAACCAATTCCTTGTCACTCAGACCAACTCCCTGGCTTTCAGACTGATGCCTCATTTGTTTGGAAGAACCAATCAAGAAAGGATCCTGGGTGTTTGTATTTGCA
AMPL2029117	AMPL2029117	1	chr17	41243569	41243840	+	AATCAAGAAAGGATCCTGGGTGTTTGTATTTGCAGTCAAGTCTTCCAATTCACTGCACTGTGAAGAAAACAAGCTAGCAGAACATTTTGTTTCCTCACTAAGGTGATGTTCCTGAGATGCCTTTGCCAATATTACCTGGTTACTGCAGTCATTTAAGCTATTCTTCAATGATAATAAATTCTCCTCTGTGTTCTTAGACAGACACTCGGTAGCAACGGTGCT
AMPL2029120	AMPL2029120	1	chr17	41243780	41244041	+	GCAACGGTGCTATGCCTAGTAGACTGAGAAGGTATATTGTTTACTTTACCAAATAACAAGTGTTGGAAGCAGGGAAGCTCTTCATCCTCACTAGATAAGTTCTCTTCTGAGGACTCTAATTTCTTGGCCCCTCTTCGGTAACCCTGAGCCAAATGTGTATGGGTGAAAGGGCTAGGACTCCTGCTAAGCTCTCCTTTCTGGACGCTTTTGCT
AMPL2029088	AMPL2029088	1	chr17	41243949	41244215	+	GGCTAGGACTCCTGCTAAGCTCTCCTTTCTGGACGCTTTTGCTAAAAACAGCAGAACTTTCCTTAATGTCATTTTCAGCAAAACTAGTATCTTCCTTTATTTCACCATCATCTAACAGGTCATCAGGTGTCTCAGAACAAACCTGAGATGCATGACTACTTCCCATAGGCTGTTCTAAGTTATCTGAAATCAGATATGGAGAGAAATCTGTATTAAC
AMPL2029123	AMPL2029123	1	chr17	41244125	41244398	+	AAGTTATCTGAAATCAGATATGGAGAGAAATCTGTATTAACAGTCTGAACTACTTCTTCATATTCTTGCTTTTTTATTTCAGGATGCTTACAATTACTTCCAGGAAGACTTTGTTTATAGACCTCAGGTTGCAAAACCCCTAATCTAAGCATAGCATTCAATTTTGGCCCTCTGTTTCTACCTAGTTCTGCTTGAATGTTTTCATCACTGGAACCTATTTCATT
AMPL2029113	AMPL2029113	1	chr17	41244335	41244607	+	GAACCTATTTCATTAATACTGGAGCCCACTTCATTAGTACTGGAACCTACTTCATTAATATTGCTTGAGCTGGCTTCTTTAAAAACATTTTCTCTAATGTTATTACGGCTAATTGTGCTCACTGTACTTGGAATGTTCTCATTTCCCATTTCTCTTTCAGGTGACATTGAATGTTCCTCAAAGTTTTCCTCTAGCAGATTTTTCTTACATTTAGTTTTAACAA
AMPL2029102	AMPL2029102	1	chr17	41244535	41244803	+	TTTCTTACATTTAGTTTTAACAAATGACTTGATGGGAAAAAGTGGTGGTATACGATATGGGTTTTGTAAAAGTCCATGTTTATTTGGAGTAATGAGTCCAGTTTCGTTGCCTCTGAACTGAGATGATAGACAAAACCTAGAGCCTCCTTTGATACTACATTTGGCATTATCAACTGGCTTATCTTTCTGACCAACCACAGGAAAGCCTGCAGTGATATT
AMPL2029072	AMPL2029072	1	chr17	41244737	41245009	+	AAGCCTGCAGTGATATTAACTGTCTGTACAGGCTTGATATTAGACTCATTCTTTCCTTGATTTTCTTCCTTTTGTTCACATTCAAAAGTGACTTTTGGACTTTGTTTCTTTAAGGACCCAGAGTGGGCAGAGAATGTTGCACATTCCTCTTCTGCATTTCCTGGATTTGAAAACGGAGCAAATGACTGGCGCTTTGAAACCTTGAATGTATTCTGCAAATACT
AMPL2029096	AMPL2029096	1	chr17	41244945	41245220	+	TATTCTGCAAATACTGAGCATCAAGTTCACTTTCTTCCATTTCTATGCTTGTTTCCCGACTGTGGTTAACTTCATGTCCCAATGGATACTTAAAGCCTTCTGTGTCATTTCTATTATCTTTGGAACAACCATGAATTAGTCCCTTGGGGTTTTCAAATGCTGCACACTGACTCACACATTTATTTGGTTCTGTTTTTGCCTTCCCTAGAGTGCTAACTTCCAGTAA
AMPL1987675	AMPL1987675	1	chr17	41245160	41245434	+	ACTTCCAGTAACGAGATACTTTCCTGAGTGCCATAATCAGTACCAGGTACCAATGAAATACTGCTACTCTCTACAGATCTTTCAGTTTGCAAAACCCTTTCTCCACTTAACATGAGATCTTTGGGGTCTTCAGCATTATTAGACACTTTAACTGTTTCTAGTTTCTCTTCTTTTTCTTCTCTTGGAAGGCTAGGATTGACAAATTCTTTAAGTTCACTGGTATTT
AMPL2029121	AMPL2029121	1	chr17	41245358	41245628	+	ACAAATTCTTTAAGTTCACTGGTATTTGAACACTTAGTAAAAGAACCAGGTGCATTTGTTAACTTCAGCTCTGGGAAAGTATCGCTGTCATGTCTTTTACTTGTCTGTTCATTTGGCTTGTTACTCTTCTTGGCTCCAGTTGCAGGTTCTTTACCTTCCATGAGTTGTAGGTTTCTGCTGTGCCTGACTGGCATTTGGTTGTACTTTTTTTTCTTTATCTC
AMPL2029076	AMPL2029076	1	chr17	41245566	41245831	+	TTTTCTTTATCTCTTCACTGCTAGAACAACTATCAATTTGCAATTCAGTACAATTAGGTGGGCTTAGATTTCTACTGACTACTAGTTCAAGCGCATGAATATGCCTGGTAGAAGACTTCCTCCTCAGCCTATTCTTTTTAGGTGCTTTTGAATTGTGGATATTTAATTCGAGTTCCATATTGCTTATACTGCTGCTTATAGGTTCAGCTTTCGTTT
AMPL2029075	AMPL2029075	1	chr17	41245759	41246019	+	GCTTATAGGTTCAGCTTTCGTTTTGAAAGCAGATTCTTTTTCGAGTGATTCTATTGGGTTAGGATTTTTCTCATTCTGAATAGAATCACCTTTTGTTTTATTCTCATGACCACTATTAGTAATATTCATCACTTGACCATTCTGCTCCGTTTGGTTAGTTCCCTGATTTATCATTTCAGGAGTCTTTTGAACTGCCAAATCTGCTTTCTTG
AMPL2029065	AMPL2029065	1	chr17	41245957	41246212	+	ATCTGCTTTCTTGATAAAATCCTCAGGATGAAGGCCTGATGTAGGTCTCCTTTTACGCTTTAATTTATTTGTGAGGGGACGCTCTTGTATTATCTGTGGCTCAGTAACAAATGCTCCTATAATTAGATTTTCAGTTACATGGCTTAAGTTGGGGAGGCTTGCCTTCTTCCGATAGGTTTTCCCAAATATTTTGTCTTCAATATTAC
AMPL2029093	AMPL2029093	1	chr17	41246140	41246413	+	AAATATTTTGTCTTCAATATTACTCTCTACTGATTTGGAGTGAACTCTTTCACTTTTACATATTAAAGCCTCATGAGGATCACTGGCCAGTAAGTCTATTTTCTCTGAAGAACCAGAATATTCATCTACCTCATTTAGAACGTCCAATACATCAGCTACTTTGGCATTTGATTCAGACTCCCCATCATGTGAGTCATCAGAACCTAACAGTTCATCACTTCTGG
AMPL2029127	AMPL2029127	1	chr17	41246302	41246573	+	GGCATTTGATTCAGACTCCCCATCATGTGAGTCATCAGAACCTAACAGTTCATCACTTCTGGAAAACCACTCATTAACTTTCTGAATGCTGCTATTTAGTGTTATCCAAGGAACATCTTCAGTATCTCTAGGATTCTCTGAGCATGGCAGTTTCTGCTTATTCCATTCTTTTCTCTCACACAGGGGATCAGCATTCAGATCTACCTTTTTTTCTGTGCTGGG
AMPL2029087	AMPL2029087	1	chr17	41246510	41246782	+	TTTTCTGTGCTGGGAGTCCGCCTATCATTACATGTTTCCTTACTTCCAGCCCATCTGTTATGTTGGCTCCTTGCTAAGCCAGGCTGTTTGCTTTTATTACAGAATTCAGCCTTTTCTACATTCATTCTGTCTTTAGTGAGTAATAAACTGCTGTTCTCATGCTGTAATGAGCTGGCATGAGTATTTGTGCCACATGGCTCCACATGCAAGTTTGAAACAGAAC
AMPL2029131	AMPL2029131	1	chr17	41246695	41246959	+	TGTGCCACATGGCTCCACATGCAAGTTTGAAACAGAACTACCCTGATACTTTTCTGGATGCCTCTCAGCTGCACGCTTCTCAGTGGTGTTCAAATCATTATTACTGGGTTGATGATGTTCAGTATTTGTTACATCCGTCTCAGAAAATTCACAAGCAGCTGAAAATATACAAAAATAACAAGGTACTCAAAAACTGAATTGTCATTAAAAAAATA
AMPL2029061	AMPL2029061	1	chr17	41247746	41248016	+	GTCCCAAATGGTCTTCAGAATAATCTAATTACAGTACTGTATCTACCCACTCTCTTTTCAGTGCCTGTTAAGTTGGCAAACTTTGCCATTACCCTTTTTTGCAGAATCCAAACTGATTTCATCCCTGGTTCCTTGAGGGGTGATTTGTAACAATTCTTGATCTCCCACACTATAGGGAAAAGACAGAGTCCTAATAAGAAACACTAGTTACATGTATGCAG
AMPL2038108	AMPL2038108	1	chr17	41249128	41249392	+	ACCTAAAATAAAAGTTAAAATATTTTTAAAAAGAGAGAAACATCAATCCTTAATATTAACTAAATAGGAAAATACCAGCTTCATAGACAAAGGTTCTCTTTGACTCACCTGCAATAAGTTGCCTTATTAACGGTATCTTCAGAAGAATCAGATCCTAAAAAATTTCCCCCCAAAAAATAAATCAATAAAAGTTTTCTTAATTAAAAGGGTTAAAA
AMPL2029078	AMPL2029078	1	chr17	41251717	41251985	+	AAGGAATCCAGCAATTATTATTAAATACTTAAAAAACCTGAGACCCTTACCCAATTCAATGTAGACAGACGTCTTTTGAGGTTGTATCCGCTGCTTTGTCCTCAGAGTTCTCACAGTTCCAAGGTTAGAGAGTTGGACACTGAGACTGGTTTCCTGCTAAACAGTATGGTAAAGAACAGTCAAGCAATTGTTGGCCAGTTCTGTGCTTTTCCTCCTGAA
AMPL2029079	AMPL2029079	1	chr17	41256021	41256294	+	GCCTGGGCCACAGAGCAAGACTCCATCTCAAAAAAAAAAAAGAAAAAAAAAAGAAAAGAAGAAGAAGAAGAAGAAGAAAACAAATGGTTTTACCAAGGAAGGATTTTCGGGTTCACTCTGTAGAAGTCTTTTGGCACGGTTTCTGTAGCCCATACTTTGGATGATAGAAACTTCATCTTTTAGATGTTCAGGAGAGTTATTTTCCTTTTTTGCAAAATTATAGC
AMPL2029084	AMPL2029084	1	chr17	41256134	41256407	+	CACTCTGTAGAAGTCTTTTGGCACGGTTTCTGTAGCCCATACTTTGGATGATAGAAACTTCATCTTTTAGATGTTCAGGAGAGTTATTTTCCTTTTTTGCAAAATTATAGCTGTTTGCATCTGTAAAATACAAGGGAAAACATTATGTTTGCAGTTAGAGAAAAATGTATGAATTATAATCAAAGAAACCAAGAGAAACCCTATGTATGCTCTTTGTTGTGTTA
AMPL2029070	AMPL2029070	1	chr17	41256825	41257095	+	ACTTGAGTGTCATTCTTGGGATATTCAACACTTACACTCCAAACCTGTGTCAAGCTGAAAAGCACAAATGATTTTCAATAGCTCTTCAACAAGTTGACTAAATCTCGTACTTTCTTGTAGGCTCCTGAAATTAAATTGTTTGAGAAACACACTCAGCAAGTGATTATCAACCTTTTAAGGACACTAAAATAAGAAAAGACATGTAAACAAATAAAAATAAG
AMPL2045923	AMPL2045923	1	chr17	41258417	41258670	+	TCCAACCTAGCATCATTACCAAATTATATACCTTTTGGTTATATCATTCTTACATAAAGGACACTGTGAAGGCCCTTTCTTCTGGTTGAGAAGTTTCAGCATGCAAAATCTATAAATTATAAAGAAAGAAAGAACAATTTAATTTACTTCCTTTTGTAGAAAGAATACTCAAAAGGCAAATAGCCATGAAAAGATAATCTCACA
AMPL2029066	AMPL2029066	1	chr17	41267662	41267930	+	TATGAAGGACAAAAACAAAAGCTAATAATGGAGCCACATAACACATTCAAACTTACTTGCAAAATATGTGGTCACACTTTGTGGAGACAGGTTCCTTGATCAACTCCAGACTAGCAGGGTAGGGGGGGAGAAAAAGAAAATAAATGAGGCTCAATAATTTATTTAAAAATAAAGCTATTCTTAGTGAATAAGTTCAACTTTGAGCTGTTATGACTGAGT
AMPL2029058	AMPL2029058	1	chr17	41275982	41276117	+	AATTAATACACTCTTGTGCTGACTTACCAGATGGGACACTCTAAGATTTTCTGCATAGCATTAATGACATTTTGTACTTCTTCAAC
AMPL2029105	AMPL2029105	1	chr17	41276004	41276273	+	CTTACCAGATGGGACACTCTAAGATTTTCTGCATAGCATTAATGACATTTTGTACTTCTTCAACGCGAAGAGCAGATAAATCCATTTCTTTCTGTTCCAATGAACTTTAACACATTAGAAAAACATATATATATATCTTTTTAAAAGGTTTATAAAATGACAACTTCATTTTATCATTTTAAAATAAAGTAAATTTAAGATTTGGAAGGTTTTAGAATAA
AMPL2034293	AMPL2034293	1	chr17	58677663	58677894	+	CAATAGTTGGCCGGCGAGCGCCTAGTGTGTCTCCCGCCGCCGGATTCGGCGGGCTGCGTGGGACCGGCGGGATCCCGGCCAGCCGGCCATGGCGGGGCTGTACTCGCTGGGAGTGAGCGTCTTCTCCGACCAGGGCGGGAGGAAGTACATGGAGGACGTTACTCAAATCGTTGTGGAGCCCG
AMPL2035876	AMPL2035876	1	chr17	58677737	58678018	+	CCGGCCAGCCGGCCATGGCGGGGCTGTACTCGCTGGGAGTGAGCGTCTTCTCCGACCAGGGCGGGAGGAAGTACATGGAGGACGTTACTCAAATCGTTGTGGAGCCCGAACCGACGGCTGAAGAAAAGCCCTCGCCGCGGCGGTCGCTGTCTCAGCCGTTGCCTCCGCGGCCGTCGCCGGCCGCCCTTCCCGGCGGCGAAGTCTCGGGGAAAGGCCCAGCGGTGGCAGCCCG
AMPL2043544	AMPL2043544	1	chr17	58677940	58678222	+	TCGGGGAAAGGCCCAGCGGTGGCAGCCCGAGAGGCTCGCGACCCTCTCCCGGACGCCGGGGCCTCGCCGGCACCTAGCCGCTGCTGCCGCCGCCGTTCCTCCGTGGCCTTTTTCGCCGTGTGCGACGGGCACGGCGGGCGGGAGGCGGCACAGTTTGCCCGGGAGCACTTGTGGGGTTTCATCAAGAAGCAGAAGGGTTTCACCTCGTCCGAGCCGGCTAAGGTTTGCGCTGC
AMPL2040111	AMPL2040111	1	chr17	58678137	58678390	+	TTTCACCTCGTCCGAGCCGGCTAAGGTTTGCGCTGCCATCCGCAAAGGCTTTCTCGCTTGTCACCTTGCCATGTGGAAGAAACTGGGTAAGTTCCCTGGCTTGTTTGGCGCCCGCCCCTTTTTCAGGCAGTTCAGGGCTTTTATGGCACCAGCCCCGCGTGGGCCCCCGGCACCCAGAGCGCAACCAAAGTATACACTGATGGA
AMPL2032708	AMPL2032708	1	chr17	58700808	58701083	+	TATTAATGTTTATACTTGCAAGAGTGAAATATTTTATTTCTTATTACAGCGGAATGGCCAAAGACTATGACGGGTCTTCCTAGCACATCAGGGACAACTGCCAGTGTGGTCATCATTCGGGGCATGAAGATGTATGTAGCTCACGTAGGTGACTCAGGGGTGGTTCTTGGAATTCAGGATGACCCGAAGGATGACTTTGTCAGAGCTGTGGAGGTGACACAGGACC
AMPL2043451	AMPL2043451	1	chr17	58700893	58701160	+	CATCAGGGACAACTGCCAGTGTGGTCATCATTCGGGGCATGAAGATGTATGTAGCTCACGTAGGTGACTCAGGGGTGGTTCTTGGAATTCAGGATGACCCGAAGGATGACTTTGTCAGAGCTGTGGAGGTGACACAGGACCATAAGCCAGAACTTCCCAAGGAAAGAGAACGAATCGAAGGACTTGGTGGGAGGTAACATTCTGTCGTTTTCTCTTTC
AMPL2043361	AMPL2043361	1	chr17	58711037	58711309	+	GAATTTTGGCTTATGCATCTTTGTATTTGAAACACATAAGACATTATTTTGTAATAATGTAGTCTTATTTTATTAGTGATTTAATATACTGAGCTATCTTAGTTGTTGTATTTTAATCATTTAGATTATTTATGTGAACTCTTTATTTTTAGTGTAATGAACAAGTCTGGGGTGAATCGTGTAGTTTGGAAACGACCTCGACTCACTCACAATGGACCTGTTA
AMPL2047494	AMPL2047494	1	chr17	58711232	58711496	+	CCTCGACTCACTCACAATGGACCTGTTAGAAGGAGCACAGTTATTGACCAGATTCCTTTTCTGGCAGTAGCAAGAGCACTTGGTAAGTAGGACTTAATTTGGTGAAATTATATTGAATTTTCTACAATATATGGTGGCAAAATAAAAGAGGAGACAGAACTAAACCCTTACTTGGCATATAGTGAGGGTAGAGATATCATGATATTCTATTAACT
AMPL2034273	AMPL2034273	1	chr17	58725191	58725461	+	ACTAATACTTCTTGCTTTTTCTGCTCCCTTCCCCCAGGTGATTTGTGGAGCTATGATTTCTTCAGTGGTGAATTTGTGGTGTCACCTGAACCAGACACAAGTGTCCACACTCTTGACCCTCAGAAGCACAAGTATATTATATTGGGGAGTGATGGACTTTGGAATATGATTCCACCACAAGATGCCATCTCAATGTGCCAGGACCAAGAGGAGAAAAAATA
AMPL2037905	AMPL2037905	1	chr17	58725268	58725538	+	GGTGTCACCTGAACCAGACACAAGTGTCCACACTCTTGACCCTCAGAAGCACAAGTATATTATATTGGGGAGTGATGGACTTTGGAATATGATTCCACCACAAGATGCCATCTCAATGTGCCAGGACCAAGAGGAGAAAAAATACCTGATGGTGAGATGTGATTGAATAACTTGATATTGTTGTCTAAACATTGTTTTGGTACTTCTGTCAGAATCTTGAA
AMPL2037462	AMPL2037462	1	chr17	58733904	58734178	+	ACTTTCCTTCTCCTTGTTCTTTTGAATACAGGGTGAGCATGGACAATCTTGTGCCAAAATGCTTGTGAATCGAGCATTGGGCCGCTGGAGGCAGCGTATGCTCCGAGCAGATAACACTAGTGCCATAGTAATCTGCATCTCTCCAGAAGTGGACAATCAGGGAAACTTTACCAATGAAGATGAGTTATACCTGAACCTGACTGACAGCCCTTCCTATAATAGTCA
AMPL2029844	AMPL2029844	1	chr17	58734042	58734313	+	CTCTCCAGAAGTGGACAATCAGGGAAACTTTACCAATGAAGATGAGTTATACCTGAACCTGACTGACAGCCCTTCCTATAATAGTCAAGAAACCTGTGTGATGACTCCTTCCCCATGTTCTACACCACCAGTCAAGGTATATAGTTCCATAGTTTTTAAGTTATGTTTTAATAGACACCAGTTCTTTGGTTAGCGTCACCTGGAAACAATTTTTAAATTCTT
AMPL2032583	AMPL2032583	1	chr17	58740289	58740555	+	GGATAAATTTTTTCTTATTTGTTTTACCTTCTTATTTTTCAGTCACTGGAGGAGGATCCATGGCCAAGGGTGAATTCTAAGGACCATATACCTGCCCTGGTTCGTAGCAATGCCTTCTCAGAGAATTTTTTAGAGGTTTCAGCTGAGATAGCTCGAGAGAATGTCCAAGGTGTAGTCATACCCTCAAAAGATCCAGAACCACTTGAAGAAAATTGCG
AMPL2038964	AMPL2038964	1	chr17	58740505	58740780	+	GCTAAAGCCCTGACTTTAAGGATACATGATTCTTTGAATAATAGCCTTCCAATTGGCCTTGTGCCTACTAATTCAACAAACACTGTCATGGACCAAAAAAATTTGAAGATGTCAACTCCTGGCCAAATGAAAGCCCAAGAAATTGAAAGAACCCCTCCAACAAACTTTAAAAGGACATTAGAAGAGTCCAATTCTGGCCCCCTGATGAAGAAGCATAGACGAAATG
AMPL2045867	AMPL2045867	1	chr17	58740726	58740994	+	AAATGGCTTAAGTCGAAGTAGTGGTGCTCAGCCTGCAAGTCTCCCCACAACCTCACAGCGAAAGAACTCTGTTAAACTCACCATGCGACGCAGACTTAGGGGCCAGAAGAAAATTGGAAATCCTTTACTTCATCAACACAGGAAAACTGTTTGTGTTTGCTGAAATGCATCTGGGAAATGAGGTTTTTCCAAACTTAGGATATAAGAGGGCTTTTTAAA
AMPL2413352	AMPL2413352	1	chr17	59760600	59760859	+	ATATTTTTACTTAGCTTGAGAGTTAAGTATTATTACTTAAAACCAGGAAACATGCCTTTATTTTTGGAAGGAGATGGTTTAAAGTTCTTTATTTCTATTTCATGAGTTTTTCCCAGTTCCAGTTCATTTATCCAAGTTGTTTTTACATTACCATCAATGTCATCAATTTTACTTTCTTCAATATGCAGAATTCCATTCAACTTTGTATCT
AMPL2413861	AMPL2413861	1	chr17	59760800	59761048	+	CTTTGTATCTATGCAATCCTCAGCTTTCACTTCTCTGGCTGAATCTACTTCTTTTATAGTTCTAATTTCAAAAAGGTCTTTAGCTAAAATGCAATCTGAATTGTTAGCCAATCTATTTCCTCTATCAGTTTCAGCTAGGTCATTTTTTTCTTCATCTGTATCTTCAGGATCATAAAGTTCAGGTGTAAAATAGATAGAT
AMPL2180495	AMPL2180495	1	chr17	59760942	59761217	+	TTTTTTTCTTCATCTGTATCTTCAGGATCATAAAGTTCAGGTGTAAAATAGATAGATTCATCTTCTGCTTCTGTTTCAAAATCTCTATTTGAAGTGGACTGTTTATCTTCTTCACTTACTAGAGACAATTCAATGTCTGGATCCAGGGCTTCTTCAGAACAGAGCGGATGTTCAGAATGATTTTTTCTAGTAAGGGTGGCATCAATCTTTAATGATGAAATAATGG
AMPL2412979	AMPL2412979	1	chr17	59761152	59761422	+	AATGATGAAATAATGGTTTCTGATTGAGGGCATGATCCAAACGATGTGTTTACTGTCAGATTTGAGGATTCACATTTATCAGTGAAGGGCAAAACAGTTTTACTTTCCATCTTCTCTGTTTTGAAACGGGGAGGACTAGAGGCACTATTCTCTGATGACCCGAGCTCAGGTGTTGCCTTCGGTATTTTACCAGTAAAATACTGTCCCAAAGAATTAAAGCT
AMPL2414173	AMPL2414173	1	chr17	59761306	59761557	+	ATGACCCGAGCTCAGGTGTTGCCTTCGGTATTTTACCAGTAAAATACTGTCCCAAAGAATTAAAGCTTGACCAGCTAACTCTCTTTGTTTGTTTGTTGAAAGTTGGGCTTGTGGATCTGGAAATCACAATTTTTTCTGCTTTCCCTGCTTCTTCCAGGAATACTGGATCATCTAAGAATACAAGAATTTAAGAGATTTAACT
AMPL2412671	AMPL2412671	1	chr17	59763077	59763346	+	ATTTAAGGAATTAATCTATACCCAAATAAATATCATTTCACTAAATATAATGAAAGACTTCTCTATCAAAGGTAAATGGGAAGAACTTTTCATACTTTTCTCCTTTCTGGAGATAATGCTACTTGGTAGAGGTGAATTTTTGGTAATAATTTTAGGACACTGTAGTTCCTGGACACATATCTTTGCTTCATCTTCCACAAAATTTTCTGGTGATAGATGA
AMPL2412895	AMPL2412895	1	chr17	59763277	59763546	+	AATTTTCTGGTGATAGATGACTTGCTGCTTCCAGTAAATAAGGTGAGGTACTGTACTTTAAAGAGGTCACTTCAAGTGTAGACTCATTGTCCTGTATATTGGTTCTGTCCTTTATGGATACATTAAGAACTTTTTGATGCTTTTTGGAAAATTCAGCCAAGGATTCCAGTGCACTTTCAAAGGTTGAATGGTGCTGAATCTGCTGCCGTACCCATTTAGA
AMPL2414164	AMPL2414164	1	chr17	59763356	59763620	+	AGACTCATTGTCCTGTATATTGGTTCTGTCCTTTATGGATACATTAAGAACTTTTTGATGCTTTTTGGAAAATTCAGCCAAGGATTCCAGTGCACTTTCAAAGGTTGAATGGTGCTGAATCTGCTGCCGTACCCATTTAGAAAGTCCTAAAGAAAAAGGTAAACCCAGGGAAAATTTGGTTACTTAGTTATTAAAATATTACATGCTAAGGTAAT
AMPL2413174	AMPL2413174	1	chr17	59770687	59770941	+	TCATGTTATGTGTTTTTCACCACAATAAAAATATGAAGATTGTTACTAGTTTTTACTCTAAGCCCAGCTGAGATCTTACCAGATATATAGCGACTTGGGTTATTCCTAAAGCGATCATCCACTAGAATAAGAGCTCCCCAATCATTTCTGTGTCTAATACATCTAGAAAAAATAGGGAAAAAGTCAAATAATTATAACATCGGAA
AMPL2412135	AMPL2412135	1	chr17	59793145	59793414	+	TATCATTGAATACATACCAGTTCCTATGGTTCCAGTTAAATAAAATTTTACCAAGTTTATTATAAAGAGTAAAGTAGCAAGACTAGATTTATATATATAGCCCTGTCACAGATAATATTATATTAAATTTCACTCCACTTACCTACCAAGGGCCTGGTTTAAGGCCCTGTATGCTTGAATTTCATACCACTGACGGCCAGGTAGAAGACCTCTCAATTTT
AMPL2292449	AMPL2292449	1	chr17	59793296	59793546	+	GCCTGGTTTAAGGCCCTGTATGCTTGAATTTCATACCACTGACGGCCAGGTAGAAGACCTCTCAATTTTGAATGGTGGTCATTGTATTGTCGTTTTAGTTCAACCTAATAATTTTAAAATATATTTAAAAAATTAGTAGATAATTAAAGCTCATTTTAAACATCATATTAACTTCTAACAGTTTGAATATACATATTTTTA
AMPL2412299	AMPL2412299	1	chr17	59820306	59820562	+	AATGACTCCTGTAATAATAAAACTTAAGGTTTTGATGGCCTACCTGTAGATCTTTCACATTTGGAAAAGGAATTCCTATTGTTATGACAGCACGGGCATTGTCATCTGAGAAATCCAGACCCTCACTCACTTTACCACGACAAACTGCTACCAGGAGAGCTCCATCTTAAACAACAGAAAAAAGCATATCCAAAATTCTCAGAAATT
AMPL2412652	AMPL2412652	1	chr17	59821657	59821924	+	ATAATTTTTCTCTTAAGTGTAATTCATCTAAAAATATAAAATTATAATTGTACCTTCTTACTTTGTAATAAAAAATATTTTTTCACCGACCATGAAATAATTTCCAGTTACCTTTCTCTCCTTTGTATTTGATTGCGTCATAGTACACCTGCAGTAATTCATCAAAATTTGTTTTTTCTCCTCCCTGTGGTTCTACAATGACTGTCTTCACCAACTCC
AMPL2412220	AMPL2412220	1	chr17	59821768	59822031	+	CTTTCTCTCCTTTGTATTTGATTGCGTCATAGTACACCTGCAGTAATTCATCAAAATTTGTTTTTTCTCCTCCCTGTGGTTCTACAATGACTGTCTTCACCAACTCCAGATTATGCCATAAACCAGTAGAGAGCCAACGTTCTTTTAATTTTTCTAATAACTAAAGAGGGGAAAGAAAAAAATGATTTTTTGTGTGTCTAGCTAAACAAACTTA
AMPL2412354	AMPL2412354	1	chr17	59853657	59853930	+	GTAATTTTAAAATTAGCATGCCAATGTTTAAAATGTAAATGATTATTTAAAGGCAAAAGAAACAATAAATATTCCCTTACCTTGTAAGATGGCAAGAAACACAAAATTCCTTGGCTCACAGTCTGGCACACAGATAACAAAAGTGCTCCCACTTCATCTTGGAACTCAAATGTTTCAGTATTCTGGAAGGTAGCACAGAGATTCCGACCCTTGGGGCCTGACCC
AMPL2413726	AMPL2413726	1	chr17	59853851	59854118	+	ACAGAGATTCCGACCCTTGGGGCCTGACCCAATGGTACCAACCCAAACCTAGAATATGAATATGTCATTATTAGAGTTATGCCTGAAAAAGGCATGGAAATTAGTATTTATTTGGAAGTATGTACATAAAAGATCAAGCAACAAGTTTAACAATTTATTTTTAAATTGTCAGGGGGTTTTCTATTACCTTCAATTAACTGTATACAGATTTAATTTAT
AMPL2411911	AMPL2411911	1	chr17	59857569	59857816	+	CCTTCCAAAAAAAAAAACAACAACTAACCTGTGAATTTTTAATGATATGATTAGCCTCCAGCTGGATAGTAAATGTAACACCAAGTTCTGACGAAAAGGATTTCATTGGTGATAATGTACCAGATGTCAAAACAATGGTCTGAACTTTGCCATTAATATCTGAAAAGGCCTAAAAGAAAACAACATTAGATAAATAAA
AMPL2411675	AMPL2411675	1	chr17	59858148	59858420	+	AAAATTTCCATTTACATGATGAGCTTACCACAGCTGGATTTAAGCACCAAAAGTTTAGCACATGAACTGCAGTTTTCTGTCGTGAACGTTTCTTATTTTTTGGTAGAACCAACAACCCATTTTTGTCTGAAATATCAATCTGATTTGTCCAGGAGTAAGTCTGTTGAATCGCAATTTTATAATCATCTGCAAATCTAGATGCAAAGAAAGTGCTAATTAAGTG
AMPL2413183	AMPL2413183	1	chr17	59861579	59861844	+	AAATACATACTAGTTATCTTCACTTACCTGCTATTTTGCCTAAAAAGATAGTCAAGTACCATAAAAAGTCCTTTAAGCATTATTTGAGTTGATGCACTAATAACAGGTACTTCTCTTGCCTCCTCTTTACCATAAATTGGTGAGATTTTTTCCTCTTTTTGAAGAACAGCAGAAAAATGTCCCTATAAGAAATTACCATATTAAGTATAGAGGGGT
AMPL2413257	AMPL2413257	1	chr17	59870900	59871161	+	AAATACGTTTCACAGGTAGAAAAAATATCTTACCTGCAAAATGGGAAAAGTAGCAGTGGTGATACCCATTTTGTGTAAAGTTAAGAGCATTTCATTTCCACTCCATATTTTACAAGCTGATTCATAATCTCTTTCTACAAGATATTCAGCGTTTGCTTCTAACCAACTGAAATAAAATAAAACAATTGTGTCAACCAGTATCATCCTTACAC
AMPL2413384	AMPL2413384	1	chr17	59876320	59876588	+	TCATTTCCCAAGAAGCCTAGTTAACCAAAGTTTACTAACTTTAAATACTCTGGCATAATCAAACATATTTTTCATATAAAGGCAGCACAAATACACTAATAGACAAATCTTCTTACTTAATGAGGCTACAGCACACAGCTCGTAGGGGTTCATGATCTTTCTTCCTTATATTATTGTTGACCATACTATCTAGTTCATCCCGAGCAAACCGAAGCTGAA
AMPL2413019	AMPL2413019	1	chr17	59876453	59876721	+	CACAGCTCGTAGGGGTTCATGATCTTTCTTCCTTATATTATTGTTGACCATACTATCTAGTTCATCCCGAGCAAACCGAAGCTGAACTTCTGTTACACTGTAACTTGCTGATTCCCGAGCACAGTCCTCGATGTTATGAGCTTCATCTAAAATGACAACCTGTTCTTTCAGATTTAAATCCATCTATAAGATAAAAGAATTTTCTTGTAAAACATTTGG
AMPL2414155	AMPL2414155	1	chr17	59878564	59878794	+	TTCTCATTTTTACACATATACTCACACTTTCCCTTATTTGTGCATCTAGAAGATAGTTGTAGGGACAAAATATGATGTCAGCATCTTGTATTAGTTCTCGGGCTGTGTAATATGGACAGGCCTTTAGTTTCTTCCCCAGGCTGACAAGTTCTTCTATATCCCAGGCTTTGCACATCCCTTG
AMPL2413083	AMPL2413083	1	chr17	59878664	59878933	+	GGCTGTGTAATATGGACAGGCCTTTAGTTTCTTCCCCAGGCTGACAAGTTCTTCTATATCCCAGGCTTTGCACATCCCTTGGAAAGTCTGTAATGTGTGCTGATCACTAATTTTATGAACTCCATGATAAAAATAGCAGGATTTTCCCTAGAAACAAATATGCATAACTGAAATGTGAACCAATATTAGCATAGAAGGAATAAAATAAGCTTATCTCAGA
AMPL2412445	AMPL2412445	1	chr17	59885621	59885898	+	TACTTTAAAACTTGACTAAAGATTTTATTACAGGAAAATTGTTTTTTAAAAGATATCAATACTAGCAGTTAATTTGATTTTCCGAAGTTGATTATCACTAAAATGTACATATAAAACACATACTGAGTAATTTAAATATTTTCAGCCTTATTTTTTCTCTAACACAAAATAACTTTACTCACGTTTTTCCCATCTAGCAATTCCATGCACTTCTCATTTCTGTTGAAG
AMPL2414283	AMPL2414283	1	chr17	59885821	59886094	+	TTCCATGCACTTCTCATTTCTGTTGAAGTTACCGACTACCTCAGGATGGACACAAGTATGATCCCTGCTGGAAAGAATAGTCATTGGAACCCCTGAATATGCCGTCCTCCGGAGCTCTCTAGTAATCTGAGCAATCTGCTTGTGTGTGCGTGTCCCAAAATATATTTTGGGTATCTTGGATTTCCCTGTATGATCCTTCTTAATGGTATTCGATGACTCTTGAC
AMPL2413921	AMPL2413921	1	chr17	59885917	59886188	+	ATATGCCGTCCTCCGGAGCTCTCTAGTAATCTGAGCAATCTGCTTGTGTGTGCGTGTCCCAAAATATATTTTGGGTATCTTGGATTTCCCTGTATGATCCTTCTTAATGGTATTCGATGACTCTTGACTGTTTCCTTGTTTAGTAGAACAACAGCACCTAGAACAGTGGCCAGGGGGCTGTAAGAAAGGAAAGAAACGATAACTAATATCTAAACTACCATA
AMPL2414049	AMPL2414049	1	chr17	59924394	59924656	+	ATATCTTCCTTCTTTAAAACTGAACAATGGCATTAATACATACTTTCTGTGGCGAAAAGGAGTTTATCTTTTCCAGTGGAGAGTTGAGTTTTACAGTCTTTCCTGAATCAACTTTTGCATCCAAATTGTGTACTTCTGTTCCAAAGCAATGACGTTTTCTAATCTGTAAACACAGAACCAAAATGAAGTTTAAGGTGAACTAGAAGTTTAACT
AMPL2413797	AMPL2413797	1	chr17	59926431	59926701	+	ACTGGGTTATTTACTGCCAATAAACTCTGTTTACCTGCTGTGTAGTTTCTAAGGGTCGAATTCTTTTCTTCTCTACTTGAAAATCATCATTTTCATCTCTGTATATGGATGCCTGTTTCTTAGCAGATAACTTTGCAGCCAGAGTGGTTTTTTCAGGGGAGTCTTATATAAGTAATTTAAAAAAAACAGCATAAATAACTTACAGGTAGGCAATTTTTCTA
AMPL2411559	AMPL2411559	1	chr17	59934247	59934512	+	TGTGCTATTTTAAAATCATTCCAGAGAAACTAGATAGAGATATATAATCAGTTATGCTAACCAAACTTATATAAATTAGGGCTTATAACAGTAATAATTAAGACTCTTATTACAGATATCAACTGACCCAGGCAAAATATAAATTACCTTGACAAGTTGATGAAGTGCCATTTCTTTCAGAAGGTGGTGTGCTTGGATAGTTGAAATGACGTGAAG
AMPL2412830	AMPL2412830	1	chr17	59934415	59934660	+	CATTTCTTTCAGAAGGTGGTGTGCTTGGATAGTTGAAATGACGTGAAGTTCCTTGGTTCATGTCATTGTTTGTAAAATCCTTTGAATGGCATGCACAACAACATGACAATTGTACTTCAGCTTTTTCACTTACGCCCTCATCTGCTGGTTTCCCTAAAAATGAAAGAACATCTATTTATAATATATCTAATTAAAT
AMPL2412917	AMPL2412917	1	chr17	59937075	59937342	+	GTATTATATTTTCTCAGATCCCAGTAAGTAACCTGAAGATATCAAGCAACTACTTACCACTAAGAGATTGTTGCCATGCTAAAGCAGAACAAAGTAAGGCTAAGCTTTTTCCACTTCCTGTGGGACTCTCCAACAAACAATGTTGCTTGCTGTTTAATCCTCTGAGAATCTATGAACACAGAAACCAATGAAAATAATAAACATATTAACTTTATAAA
AMPL2411741	AMPL2411741	1	chr17	59938640	59938911	+	CCAGAGGTTAGATATTCTTCCAAGTGAACCCAGAAAATATTCTCCATTTACTGAGAATATGAATGCAGTCAAATACTCAATGTACTTTATGGGTCATAAGTATCTATATCTTAATAAAAACTTAACTGCTGAAAAATACTTACAGAATTCATCATAGCAAGCTGTGACGGGTAAGCTTTATAAGGAAAGTAAATCTTCACCCCACCAATTGTATATTCAGAC
AMPL2412236	AMPL2412236	1	chr17	59938820	59939092	+	TAAGGAAAGTAAATCTTCACCCCACCAATTGTATATTCAGACCACATTGAAGACATAGTGCTTTCCTGTTTATTTCAGATTCCTAACTACAACAGAAATGAAAATGTCAAATATTGAGACACGCCTTACAAAGAAAACCAGAGAACCAAAACTAAGGGAGAAATCTGGAAACAGAAACTGGAATTAATAAAAGTATAAACAAAACAAATGGAAACAAAATAAT
AMPL2149196	AMPL2149196	1	chr22	29083685	29083916	+	TATCAAGCAGAAGCACAAAGCCCAGGTTCCATCAGGTTTTTAATTGTACATCAGTGACTGTGAAAAAGCAATTATTCCCATAATTAAAATACAAACTATAAAAAAACAGACTCAAAGAAAAGAAAGATGACAGAGTGAAAGAAGGTACATTTCTTTCGTGTTCAAACCACGGAGTTCACAAC
AMPL2150145	AMPL2150145	1	chr22	29083843	29084107	+	TGTTCAAACCACGGAGTTCACAACACAGCAGCACACACAGCTGGGCGCTTTGTGGTCTCGGCACCCTCGGCTTCCCCTTCACGGGGCCGCTTTCGACTAGTAGAAGGCTGAAAATAAAGGAAAATGGAGAAATGTTCAAAAGAAAATCACTGGCTTCTTTAAGATTATCAAAGTTCCTCAATATGCTTCCAGTAAAGTGGGGGCATTTGATGTGA
AMPL2150138	AMPL2150138	1	chr22	29084891	29085164	+	GTCTATTATGTGTTAGATATTAAACATATCCTGCATTTTTAAATCTAAGGGTGCTGGAGCGAATCAAGTTAAAACAGAGTTTCTACTACATTATAACTGAAACAATGTTAAGCAATTGCTACTCAGGAAAATCTTGAATTTCATCATCTTTGCTTATCAGCTCCTTAAGCCCAGACTACATTTAGTGATCATCAGGAATACGAATACCTGGGCTAGAACCTGGG
AMPL2149199	AMPL2149199	1	chr22	29085114	29085391	+	GGTAGAGCTGTGGATTCATTTTCCTCAGACAGAAGATCTTGAAACTTTCTCTTCATGTCTTCATCCTGTGAGGGAATTAAAAACATAAGTAGCTGTGTCTGAAGGATAATAAACTCCTAGAATGACAGGGCTAGCATGCCCCTGTGGAAAGAGGGAGGAAAAATGTCCGTCCAAGAATCATCCCCTTGATGAAGCTCCCACAGCGAAGGCATTATGTGTTGCCCGCCT
AMPL2150367	AMPL2150367	1	chr22	29089922	29090184	+	CCTCTGTCTCATGTCTCTCAGGCAGCAGGGCTTCCCATGTATTTTATGCTAGCAGGCACTGTCCCACACCCACCTGAAGCCACGGGTGTCTTAAGGCTTCTTCTGTCGTAAAACGTGCCTTTGGATCCACTACCAACAACTTCTTGACAAGGTCCAGAGCTAAAGCAACAATTGGGCAAATCACAGTGAAAAGGATAAATATATTATCAGTAA
AMPL2150236	AMPL2150236	1	chr22	29090984	29091181	+	AACAGAATTGACAGGAGAAAACACCATGGAATTTGGGAAGAAACTCCCACCACAGCACATACACATTTTAGCATACCACAAATTCTTAACCCTTTCATATTCATACCTTTCTCTGAGACTTCTGCCCAGACTTCAGGAATGAAGTTGT
AMPL2148778	AMPL2148778	1	chr22	29091118	29091398	+	AGGAATGAAGTTGTATTTTCCACTGGTGATCTGATCCTTCAGTGACACTTGAGTCCTATGCTCAGAGAAAGGTGGATACCCACTAAGGCTTAATATTGGTAGAGAGAGAAAGGAAAAGAAATCAAGTGGCATTCTCAGTGGCATTCAGATATAAAGATTTCTTTTTCAGCATAATGAAAAGTCAGATTTTTCTTTAAATCAATGGTCAAAAAGTGAGCTAGGCTGGGCACA
AMPL2412311	AMPL2412311	1	chr22	29091622	29091812	+	TTCATCTAATCACCTCCTACCAGTCTGTGCAGCAATGAAAATATTTCTTACCAGATAAAAAGAATAACTCCTAAACTCCAGCAGTCCACAGCACGGTTATACCCAGCAGTCCCAACAGAAACAAGAACTTCAGGCGCCAAG
AMPL2413862	AMPL2413862	1	chr22	29091651	29091922	+	CAGCAATGAAAATATTTCTTACCAGATAAAAAGAATAACTCCTAAACTCCAGCAGTCCACAGCACGGTTATACCCAGCAGTCCCAACAGAAACAAGAACTTCAGGCGCCAAGTAGGTGGGGGTTCCACATAAGGTTCTCATGAGAGAGGTCTCTCCCAAAATCTTGGAGTGCCCAAAATCAGTAATCTAAAATTCAGTACAAAAGGGAATAATGTTGAACTT
AMPL2150278	AMPL2150278	1	chr22	29092788	29093061	+	CTTTTTATTTGAGGAATTAAAAGTTTCTGAACAAGAATCTACAGGAATAGCCACATACAGAATGCCAATTTCTTACCTTTATAAGACAGTCCTCTTCTTGAGATGACAGTAAAACATTCTCTGGCTTTAAGTCACGGTGTATAATACCGTTTTCATGAAGGTACTACACAGAAAGGCAGGCATGACCCTCAGATTCATGCAGTAGATACTTAAGTAGAATCAAA
AMPL2149858	AMPL2149858	1	chr22	29095726	29095997	+	CGATTTCTGCCTAATTCAGGGAGTAATTCAACTAAAAGAAAGGCAGCTGTCAAAAGAATTGAGGGCTTCTTTTACCTGCACAGCCAAGAGCATCTGGTAAAAATAGAGCTTGCAGGTAGCTTCTTTCAGGCGTTTATTCCCCACCACTTTGTCAAACAGCTCTCCCCCTTCCATCCTGAAACACAAAGGCAAGGCAAGGGGTTCATTCCTGGGGGAAAACGC
AMPL2411776	AMPL2411776	1	chr22	29099362	29099637	+	CGTTGAGGCCCCCCAGGATGAGAAAGGCAAGCCTACATTAGATTCTTTGGTGGCTTTATAAAGCATTTGAATGGAAACAGAAATTTTTAAAAAGTTTACTACTTACAATTCCAAAACAATATAATAATCTTCTGCATCAAAAAAGTTTTTAATCTTGATGATGCAAGGCTAAGAAGAGGGGGAGAAAAAAGGGAAAGTAGTGAGAAACTCCCAAGAGGAAAACCAC
AMPL2149206	AMPL2149206	1	chr22	29105927	29106171	+	GAGATAGATAAATCTAAGTATGAGTCATATAATAATACTTACATGATTTAGCTTTTTCAAAATTTCTATTTCTGTTTCAACATTGAGAGCTGGGTCCTTTGATAAACAGAATAACAGAGTTTATTAGTAATAATAATTGCCAATATTTAAAAAAACATTTACAGTTAAACTCAGTTGACTCAAGGCTGCCTGAGT
AMPL2411640	AMPL2411640	1	chr22	29107737	29107977	+	GTTCTTTGATACTCACAAATTCATCCATCTAAGCAGGGGGTTATTCCTGAGTTTAAAAATCATCAATCTAAGATTATTTTGGGAAGTTATGAAGACGTGTTAATAAAAGGTGATCAGCCTTTTATTGGTACTTACTGCCTCTCTTGCTGAACCAATAGCAAACTTCCTTTTGCTGATGATCTTTATGGCTA
AMPL2412389	AMPL2412389	1	chr22	29107895	29108167	+	CAAACTTCCTTTTGCTGATGATCTTTATGGCTACTTTCTTACATGTTTTCCTCTCGAAAGCCAGCTTTACCTCTCCACAGGCACCACTAGAGGGAAAAACAAAGATAGTGATTGTCTGAATGTTTTTAATTATGAGACCTACCACTCCTGGGTCCACTTCAAGTATTAGAATTTACAGACATTCCATATAACAGCCTTTCCATTGTCCCTGTTTGCAGAGGAC
AMPL2115005	AMPL2115005	1	chr22	29115309	29115540	+	AAATGTATAGTGAAAAAATTAAGTGCATTTATATAAGAAAATAATTTACCTTCCAAGAGTTTTTGACATGATGTATTCATCTCTTAATGCCTTAGGATAAACTGACTGATCATCTACAGTCAGATCAAAAAAGACAAAAACTAAGGAAGAAAAGAGTAGAAATGGGTTTCATTAATTTATTC
AMPL2414109	AMPL2414109	1	chr22	29120898	29121162	+	TGGAAAAAAAAAATTCCAGTAACCATAAGATAATAATATTACCTTTATTTCTGCTTAGTGACAGTGCAATTTCAGAATTGTTATTCAAAGGACGGCGTTTTCCTTTCCCTACAAGCTCTGTATTTACAAAGGTTCCATTGCCACTGTGATCTTCTATGTATGCAATGTAAGAGTTTTTAGGACCCACTTCCTAAAATAGAGAACATTTTGTTTCA
AMPL2070078	AMPL2070078	1	chr22	29121178	29121407	+	CCTAGATACATGGGTATTCATTACCTACCCTGAAAATCCGAAAGTGTTTCTTGCTGTATGTTCGGTATTTATCTGTTCTTTTCAGCAGTGGTTCATCAAAGCAATATTCACAGCTTTTGTCCCTCCCAAACCAGTAGTTGTCATTCACACATTCTGTAATATAAAAGCATGCATCAGAGG
AMPL2149208	AMPL2149208	1	chr22	29126155	29126435	+	GGAGAAAGGAGAGAGGAAGAGAGAAGAGGAGAGAGAAGAGGAAAGAAAAGAGGAGAGGAGAGGAGGGGAGGGGAGGAAAGGAAAGCGGAAGGGAAAGGAAAGGAAAGCGGAAGGGAAAGGAAAGCAGAAGGGAAAGGAAAGGAAAGGAAAAAAGAAAGGGGAAAGGGGAAAGGAAAAGGAAAAGGGAAAGAGAAAGGGAAAGGGAAAGACCCACAGCTAACATCATACTTA
AMPL2150036	AMPL2150036	1	chr22	29126387	29126540	+	ACTGCAAACTGGCCGGGGATGGTGCCTCACACCTCTTATCCCAGCACTTTGGGAGGCTGAGGCAGGAGGATCAGATGACAGCAGGAGTTCAAGATCAGATTGGG
AMPL2148873	AMPL2148873	1	chr22	29126466	29126740	+	AGCAGGAGTTCAAGATCAGATTGGGTAACATGGCCAGACTCTGTCTCTACAAAAAATAAAAATAAAAAAGTTAGGCCAGCCACGGTGGCTCATGCCTGTAATCCCAGCACTTTGGGAGGCCGAGGCGGGTGGATCACCCGAGGGCAGGAGTTCGAGACCAGCCTGGCCAACATGGTGAAACCCCATCTCTACTAAAAATACAAAAATTAGCCAGGCATGGTGGCA
AMPL2411985	AMPL2411985	1	chr22	29130313	29130590	+	TCTGTAAGTGTTTTTCTGAACAAAACGTGATACTATACAACAAAGGGTCTTACCAAGATTGGCAAATCCATCCTGAAGGGCCCATAATCGAGCCCAGGGGGCAGGGGTAGGCTCCTCAGGTTCTTGGTCCTCAGGTTCTTGGTCCTCAGGAATAGAATAGAGTTCCTGAGTGGACACTGTCTCTAAGGAGCTCAGTGTCCCAGAGCTGGAGTGAGAGGACTGGCTGGA
AMPL2411596	AMPL2411596	1	chr22	29130493	29130767	+	CTCTAAGGAGCTCAGTGTCCCAGAGCTGGAGTGAGAGGACTGGCTGGAGTTTGGCATCGTGCTGGTAGAGGAGCTGGATATGCCCTGGGACTGTGAGGAGGAGCCTTGGGACTGGGTAACGCTGCCATGGGGCTGTGAACAGGCACTGCTGCCATGAGACTGCTGAGCCTCAACATCCGACTCCCGAGACATCACGACCTCAAAAAGAAAGTGTCCAACAACAAA
