# Supplementary material for: p53 Dysregulation in Breast Cancer: Insights on Mutations in the TP53 Network and p53 Isoform Expression
Source: Int J Mol Sci. 2023 Jun 13;24(12):10078. doi: 10.3390/ijms241210078 (PMC10298268; doi:10.3390/ijms241210078)
Supplement: Supplementary file 1 [file ijms-24-10078-s001.zip › Supplementary Table S1.csv]

Supplementary Table S1: AmpliSeq Custom DNA Panel Details
# AmpliSeq_Version=7.49
# Genome=hg19
# Workflow=DNA
# Total_Lineitems=20
# Total_Amplicons=747
Request_ID	Type	Name	Chromosome	Chr_Start	Chr_End	Num_Amplicons	Total_Bases	Covered_Bases	Missed_Bases	Overall_Coverage	Num_Exons	1	>0.95	>0.9	>0.8	>0.7	>0.5	>0.2	<0.2	0
IAA28008	GENE	MDM4	chr1	.	.	14	1973	1939	34	0.983	10	9	0	0	0	1	0	0	0	0
IAA28008	GENE	PARP1	chr1	.	.	40	4195	4195	0	1	23	23	0	0	0	0	0	0	0	0
IAA28008	GENE	BARD1	chr2	.	.	24	2884	2884	0	1	11	11	0	0	0	0	0	0	0	0
IAA28008	GENE	ATR	chr3	.	.	83	10285	10207	78	0.992	47	45	0	0	1	1	0	0	0	0
IAA28008	GENE	RAD50	chr5	.	.	45	5189	5170	19	0.996	25	24	0	1	0	0	0	0	0	0
IAA28008	GENE	NBN	chr8	.	.	26	3065	3065	0	1	16	16	0	0	0	0	0	0	0	0
IAA28008	GENE	MYC	chr8	.	.	12	1515	1515	0	1	3	3	0	0	0	0	0	0	0	0
IAA28008	GENE	CDKN2A	chr9	.	.	10	1162	1162	0	1	5	5	0	0	0	0	0	0	0	0
IAA28008	GENE	H2AFX	chr11	.	.	4	482	482	0	1	1	1	0	0	0	0	0	0	0	0
IAA28008	GENE	ATM	chr11	.	.	105	12271	12271	0	1	62	62	0	0	0	0	0	0	0	0
IAA28008	GENE	CHEK1	chr11	.	.	18	2031	2031	0	1	12	12	0	0	0	0	0	0	0	0
IAA28008	GENE	MDM2	chr12	.	.	16	2044	2044	0	1	11	11	0	0	0	0	0	0	0	0
IAA28008	GENE	BRCA2	chr13	.	.	74	11557	11507	50	0.996	26	25	0	0	0	1	0	0	0	0
IAA28008	GENE	RAD51	chr15	.	.	10	1641	1470	171	0.896	10	9	0	0	0	0	0	0	0	1
IAA28008	GENE	PALB2	chr16	.	.	29	4211	4211	0	1	13	13	0	0	0	0	0	0	0	0
IAA28008	GENE	BRIP1	chr17	.	.	34	4700	4700	0	1	19	19	0	0	0	0	0	0	0	0
IAA28008	GENE	PPM1D	chr17	.	.	15	2118	2118	0	1	6	6	0	0	0	0	0	0	0	0
IAA28008	GENE	BRCA1	chr17	.	.	47	6808	6808	0	1	23	23	0	0	0	0	0	0	0	0
IAA28008	GENOME_REGION	TP53	chr17	7565098	7590856	118	25759	19074	6685	0.74	n/a
IAA28008	GENE	CHEK2	chr22	.	.	23	2511	2510	1	0.999	15	14	1	0	0	0	0	0	0	0
